# Supplementary material for: Genetic background of juniper (Juniperus spp.) consumption predicted by fecal near-infrared spectroscopy in divergently selected goats raised in harsh rangeland environments
Source: BMC Genomics. 2024 Jan 24;25:107. doi: 10.1186/s12864-024-10009-7 (PMC10809474; doi:10.1186/s12864-024-10009-7)
Supplement: Supplementary file 1 — Additional file 1. [file 12864_2024_10009_MOESM1_ESM.xlsx]

## Sheet: Sheet4
Breed	Sex	Year	Line	N	Min	Max	Mean	SD
Boer x Spanish	F	2005	High	39	6.7	33.5	19.74	7.15
	F	2006	High	79	11.4	55.8	29.62	8.5
	F	2007	High	77	-5.9	37.2	12.41	10.28
	F	2008	High	186	-15	52.7	6.6	10.33
	F	2009	High	167	-13.2	57.3	17.78	17.52
	F	2010	High	183	3	57.1	31.82	10.25
	F	2011	High	121	-5.8	61.7	23.75	11.93
	F	2012	High	127	11.6	67.1	40.87	14.61
	F	2013	High	197	1.7	51.2	26.55	9
	F	2014	High	221	4.3	66.8	32.84	12.02
	F	2015	High	212	12.9	63.8	42.12	9.41
	F	2016	High	158	3.6	65.5	29.54	17
	F	2017	High	145	4.1	65	40.62	15.98
	F	2005	Low	11	9.9	34.2	23.43	6.96
	F	2006	Low	21	12.2	41.7	27.62	7.57
	F	2007	Low	40	-7.4	31.6	16.11	8.36
	F	2008	Low	135	-15.4	56.3	6.67	9.91
	F	2009	Low	146	-13.2	43.7	13.19	14.58
	F	2010	Low	170	2.1	52.5	22.2	10.75
	F	2011	Low	110	-5.4	50.1	14.53	11.92
	F	2012	Low	120	-5.8	60.9	31.91	16.67
	F	2013	Low	198	-9.7	43	16.87	10.44
	F	2014	Low	224	-0.9	45.6	17.23	9.71
	F	2015	Low	225	-2.1	47.8	22.23	8.99
	F	2016	Low	148	-11.8	57.9	13.71	19.81
	F	2017	Low	107	-15.7	43.1	8.29	13.54
	M	2006	High	5	10.5	28.5	18.84	7.04
	M	2007	High	7	29	39	33.3	3.67
	M	2008	High	72	19	69.7	43.25	13.81
	M	2009	High	70	-16.3	25.2	5.44	7.44
	M	2010	High	74	-16.4	57.8	21.73	19.02
	M	2011	High	90	3.7	59.7	28.16	13.94
	M	2012	High	110	-15.9	74.4	26.77	24.52
	M	2013	High	210	-4.2	58.6	21.18	14.82
	M	2014	High	156	-10.2	42.4	18.73	10.64
	M	2015	High	171	0.4	72.8	48.16	17.24
	M	2016	High	87	6.6	74.1	44.6	17.31
	M	2017	High	120	19	58.1	42.86	7.45
	M	2006	Low	7	13.4	25.8	19.84	4.1
	M	2007	Low	10	16.7	38.4	30.77	7.88
	M	2008	Low	104	0	61.8	37.79	14.42
	M	2009	Low	80	-14.5	16.4	-0.12	6.84
	M	2010	Low	48	-12.5	51.5	15.23	19.3
	M	2011	Low	110	-4.4	42.7	16.15	10.79
	M	2012	Low	99	-19.8	60.7	17.42	22.99
	M	2013	Low	192	-12.8	48.8	8.36	13.44
	M	2014	Low	186	-18.4	25.4	-0.48	7.25
	M	2015	Low	165	-16.8	60.7	23.51	20.34
	M	2016	Low	112	-14.6	58.5	21.72	20.34
	M	2017	Low	83	-1.3	38.5	15.1	9.18
Angora	F	2005	High	26	10	31	18.81	5.64
	F	2006	High	19	6	32	15.37	7.3
	F	2007	High	26	-0.7	31.7	15.5	7.52
	F	2008	High	4	5.4	13.4	9.95	3.35
	F	2009	High	136	-12.6	35.4	5.41	9.34
	F	2010	High	154	-21.5	58.5	2.69	17.86
	F	2011	High	24	-2.7	31.7	7.71	6.62
	F	2017	High	12	-1	17.2	9.55	5.33
	F	2005	Low	8	6	24	12.63	6.52
	F	2007	Low	2	15.5	16.3	15.9	0.57
	F	2009	Low	113	-16.8	23.6	0.88	8.82
	F	2010	Low	146	-31.3	44.1	-2.44	18.55
	F	2011	Low	19	-4.6	14.7	3.08	5.17
	F	2017	Low	16	-8.3	16.9	3.24	7.49
	M	2005	High	36	7	33	19.67	6.61
	M	2006	High	15	4	20	12.07	5.52
	M	2007	High	19	21.3	50	38.48	8.1
	M	2008	High	10	2.9	49	13.23	15.67
	M	2009	High	2	24.6	35.3	29.95	7.57
	M	2010	High	11	10.9	36.9	25.59	8.5
	M	2005	Low	13	7	28	17.54	6.08
	M	2007	Low	9	23	44	35.33	7.75
	M	2009	Low	2	2.5	11.1	6.8	6.08
