# Supplementary material for: Genetic background of juniper (Juniperus spp.) consumption predicted by fecal near-infrared spectroscopy in divergently selected goats raised in harsh rangeland environments
Source: BMC Genomics. 2024 Jan 24;25:107. doi: 10.1186/s12864-024-10009-7 (PMC10809474; doi:10.1186/s12864-024-10009-7)
Supplement: Supplementary file 2 — Additional file 2. [file 12864_2024_10009_MOESM2_ESM.xlsx]

## Sheet: Descript. Stat. W
Population	sex	n	min	max	mean	sd
BoerxSpanish	F	805	3.7123	28.3063	14.7174	4.77169
BoerxSpanish	M	764	4.17633	28.3063	15.697	4.51833
Angora	F	299	4.64037	21.3457	12.1596	3.22042
Angora	M	299	5.56845	22.7378	13.3749	3.48492

## Sheet: Genetic Parameters
		BoerxSpanish		Angora
		mean	sd	mean	sd
Weaning weight	h2	0.18505	0.058659	0.28417	0.10477
	h2mat	0.25311	0.044015	0.31898	0.079301
	VG	10.614	3.7674	10.877	4.7235
	Vmat	14.477	3.226	12.28	4.4154
	VE	31.692	2.6232	14.372	3.6541
