# Supplementary material for: Genetic background of juniper (Juniperus spp.) consumption predicted by fecal near-infrared spectroscopy in divergently selected goats raised in harsh rangeland environments
Source: BMC Genomics. 2024 Jan 24;25:107. doi: 10.1186/s12864-024-10009-7 (PMC10809474; doi:10.1186/s12864-024-10009-7)
Supplement: Supplementary file 3 — Additional file 3. [file 12864_2024_10009_MOESM3_ESM.xlsx]

## Sheet: Sonora
CHR	BP	p-value	chr	start_pos	end_pos	width	gene_id	gene_name	gene_biotype
1	5893592	9.67529e-07	1	5800338	5800444	107	ENSCHIG00000002348	U6	snRNA
1	72713892	1.8912e-05	1	72651648	72693617	41970	ENSCHIG00000009140	TMEM44	protein_coding
1	72713892	1.8912e-05	1	72614016	72640462	26447	ENSCHIG00000015769	LSG1	protein_coding
1	125704354	9.91809e-06	1	125793591	125849999	56409	ENSCHIG00000020690	TRPC1	protein_coding
1	125704354	9.91809e-06	1	125688924	125776016	87093	ENSCHIG00000024199	PCOLCE2	protein_coding
1	72713892	1.8912e-05	1	72788246	72863382	75137	ENSCHIG00000024773	ATP13A3	protein_coding
2	79371618	1.83823e-05	2	79448699	79448875	177	ENSCHIG00000001428		misc_RNA
2	74382728	1.71754e-05	2	74418689	74418795	107	ENSCHIG00000005116	U6	snRNA
2	79371618	1.83823e-05	2	79447306	79461091	13786	ENSCHIG00000015461		protein_coding
2	74382728	1.71754e-05	2	74438414	74599514	161101	ENSCHIG00000020851	R3HDM1	protein_coding
2	74382728	1.71754e-05	2	74146526	74422930	276405	ENSCHIG00000025781	ZRANB3	protein_coding
3	109772220	1.43265e-05	3	109727019	109727948	930	ENSCHIG00000005144	OR10J5	protein_coding
3	5018820	7.21711e-06	3	4788056	4973125	185070	ENSCHIG00000005472	IQCA1	protein_coding
3	29083833	1.26186e-05	3	28994197	29000407	6211	ENSCHIG00000008266		lincRNA
3	29083833	1.26186e-05	3	29090542	29105717	15176	ENSCHIG00000013959		protein_coding
3	5018820	7.21711e-06	3	5114610	5117653	3044	ENSCHIG00000017047	GBX2	protein_coding
3	29083833	1.26186e-05	3	29172519	29174602	2084	ENSCHIG00000018280		protein_coding
3	29083833	1.26186e-05	3	29068105	29090401	22297	ENSCHIG00000022927	ACOT11	protein_coding
3	5018820	7.21711e-06	3	5019721	5096077	76357	ENSCHIG00000024789	ASB18	protein_coding
3	29083833	1.26186e-05	3	29118047	29147261	29215	ENSCHIG00000025118		protein_coding
3	29083833	1.26186e-05	3	29183173	29212438	29266	ENSCHIG00000025272	MROH7	protein_coding
3	109772220	1.43265e-05	3	109781099	109782121	1023	ENSCHIG00000026603	APCS	protein_coding
4	66638242	1.45693e-05	4	66662910	66663046	137	ENSCHIG00000000796	U4	snRNA
4	112166486	1.35893e-05	4	112052909	112467301	414393	ENSCHIG00000004524	CDK14	protein_coding
4	66638242	1.45693e-05	4	66629049	66641149	12101	ENSCHIG00000007429		lincRNA
4	100407028	2.41508e-05	4	100315227	100497140	181914	ENSCHIG00000007538		lincRNA
4	66638242	1.45693e-05	4	66709833	66803298	93466	ENSCHIG00000011870	MDFIC	protein_coding
4	27596762	2.29342e-05	4	27590041	27624827	34787	ENSCHIG00000014146	RBM28	protein_coding
4	27596762	2.29342e-05	4	27551983	27554736	2754	ENSCHIG00000017791		protein_coding
4	27596762	2.29342e-05	4	27535090	27555958	20869	ENSCHIG00000017941	IMPDH1	protein_coding
4	27596762	2.29342e-05	4	27665917	27682282	16366	ENSCHIG00000019616	LEP	protein_coding
4	27596762	2.29342e-05	4	27577066	27585085	8020	ENSCHIG00000019622	PRRT4	protein_coding
5	93968663	1.75056e-05	5	94008607	94008712	106	ENSCHIG00000003969	U6	snRNA
5	93968663	1.75056e-05	5	93980564	94096050	115487	ENSCHIG00000004259	ATF7IP	protein_coding
5	93968663	1.75056e-05	5	93927030	93929953	2924	ENSCHIG00000018174		protein_coding
5	90120387	3.63862e-06	5	89913063	90360340	447278	ENSCHIG00000019158	PIK3C2G	protein_coding
5	93968663	1.75056e-05	5	93891527	93979441	87915	ENSCHIG00000023933	PLBD1	protein_coding
6	105926023	3.22297e-06	6	105892734	106089696	196963	ENSCHIG00000007506		lincRNA
7	8287385	2.51354e-05	7	8370191	8370814	624	ENSCHIG00000006328	MACIR	protein_coding
7	100604857	2.46904e-05	7	100498065	100553449	55385	ENSCHIG00000009680	SLC1A6	protein_coding
7	8287385	2.51354e-05	7	8137926	8204912	66987	ENSCHIG00000018058		protein_coding
7	100604857	2.46904e-05	7	100681121	100692405	11285	ENSCHIG00000018122	ILVBL	protein_coding
7	100604857	2.46904e-05	7	100544673	100553449	8777	ENSCHIG00000018189	CCDC105	protein_coding
7	100604857	2.46904e-05	7	100589756	100600793	11038	ENSCHIG00000018930	CASP14	protein_coding
7	100604857	2.46904e-05	7	100673928	100681028	7101	ENSCHIG00000024359	SYDE1	protein_coding
7	100604857	2.46904e-05	7	100683596	100689167	5572	ENSCHIG00000024762		protein_coding
8	75068996	2.01917e-05	8	75155803	75155883	81	ENSCHIG00000000857	SNORD121A	snoRNA
8	84278804	2.24472e-05	8	84245562	84245688	127	ENSCHIG00000000911		snoRNA
8	7089298	3.23732e-06	8	7168020	7174652	6633	ENSCHIG00000007791		lincRNA
8	7089298	3.23732e-06	8	6895712	7071913	176202	ENSCHIG00000011485	GLRA3	protein_coding
8	75068996	2.01917e-05	8	74995967	75008669	12703	ENSCHIG00000011813	NOL6	protein_coding
8	84278804	2.24472e-05	8	84236769	84252802	16034	ENSCHIG00000014753	CARD19	protein_coding
8	84278804	2.24472e-05	8	84310887	84434034	123148	ENSCHIG00000014954	WNK2	protein_coding
8	84278804	2.24472e-05	8	84261399	84270920	9522	ENSCHIG00000018308	NINJ1	protein_coding
8	26355905	1.48875e-05	8	26445664	26671553	225890	ENSCHIG00000020328	SH3GL2	protein_coding
8	75068996	2.01917e-05	8	75023241	75120586	97346	ENSCHIG00000020551	UBE2R2	protein_coding
8	75068996	2.01917e-05	8	74979274	74987405	8132	ENSCHIG00000021187	AQP3	protein_coding
8	84278804	2.24472e-05	8	84208920	84215540	6621	ENSCHIG00000022504	SUSD3	protein_coding
8	75068996	2.01917e-05	8	75123206	75207507	84302	ENSCHIG00000023488	UBAP2	protein_coding
9	86373096	1.68514e-05	9	86419067	86423259	4193	ENSCHIG00000003554		lincRNA
9	55789163	1.18636e-05	9	55832405	55833880	1476	ENSCHIG00000012753	TMEM200A	protein_coding
9	26569362	1.6576e-05	9	26464668	26475603	10936	ENSCHIG00000014717	MFSD4B	protein_coding
9	26569362	1.6576e-05	9	26656007	26689602	33596	ENSCHIG00000022499	RPF2	protein_coding
9	26569362	1.6576e-05	9	26496413	26607958	111546	ENSCHIG00000023773	SLC16A10	protein_coding
9	55789163	1.18636e-05	9	55786147	55787496	1350	ENSCHIG00000024784		protein_coding
10	31859501	1.56183e-05	10	31865719	31887764	22046	ENSCHIG00000003466		protein_coding
10	75300195	1.89881e-05	10	75301334	75302263	930	ENSCHIG00000003793		protein_coding
10	1288755	1.70472e-05	10	1295230	1340302	45073	ENSCHIG00000005876	NRDE2	protein_coding
10	25510583	1.8894e-05	10	25311602	25578957	267356	ENSCHIG00000007488	FUT8	protein_coding
10	52411754	2.5533e-05	10	52494481	52495803	1323	ENSCHIG00000009946	GCNT3	protein_coding
10	43525643	2.66231e-05	10	43393333	43500371	107039	ENSCHIG00000012697	TRPM7	protein_coding
10	75300195	1.89881e-05	10	75290978	75291889	912	ENSCHIG00000013154		protein_coding
10	43644846	1.9693e-06	10	43688674	43757022	68349	ENSCHIG00000013640	AP4E1	protein_coding
10	75300195	1.89881e-05	10	75377298	75378231	934	ENSCHIG00000014078		protein_coding
10	52411754	2.5533e-05	10	52277510	52336191	58682	ENSCHIG00000015814	FAM81A	protein_coding
10	1288755	1.70472e-05	10	1341887	1350373	8487	ENSCHIG00000016963	PSMC1	protein_coding
10	75300195	1.89881e-05	10	75342594	75344472	1879	ENSCHIG00000019327		protein_coding
10	45043558	6.78151e-06	10	45028473	45129129	100657	ENSCHIG00000019938	MYO5C	protein_coding
10	43525643	2.66231e-05	10	43514449	43572844	58396	ENSCHIG00000020318	SPPL2A	protein_coding
10	43644846	1.9693e-06	10	43514449	43572844	58396	ENSCHIG00000020318	SPPL2A	protein_coding
10	1288755	1.70472e-05	10	1209783	1217353	7571	ENSCHIG00000021423		protein_coding
10	45043558	6.78151e-06	10	44984110	45020282	36173	ENSCHIG00000024417	GNB5	protein_coding
10	75300195	1.89881e-05	10	75224479	75251877	27399	ENSCHIG00000026073		protein_coding
11	2999530	3.7029e-06	11	2984079	3005673	21595	ENSCHIG00000012319	ZAP70	protein_coding
11	2999530	3.7029e-06	11	3031372	3210367	178996	ENSCHIG00000024122	TMEM131	protein_coding
12	15650974	2.40842e-05	12	15471786	15660700	188915	ENSCHIG00000008083		protein_coding
12	54484752	1.6396e-05	12	54424885	54435318	10434	ENSCHIG00000014902		protein_coding
12	19491142	1.0222e-05	12	19406500	19409729	3230	ENSCHIG00000016377		protein_coding
12	13586894	2.56061e-05	12	13444237	13639059	194823	ENSCHIG00000016664		protein_coding
12	54484752	1.6396e-05	12	54401617	54402945	1329	ENSCHIG00000021910	POLR1D	protein_coding
12	11846044	1.26768e-06	12	11730904	11846374	115471	ENSCHIG00000022976	MBNL2	protein_coding
12	54484752	1.6396e-05	12	54310110	54399500	89391	ENSCHIG00000024542	LNX2	protein_coding
12	13586894	2.56061e-05	12	13541858	13544194	2337	ENSCHIG00000025515		protein_coding
12	54484752	1.6396e-05	12	54510974	54512222	1249	ENSCHIG00000026107	GSX1	protein_coding
13	43514961	1.4033e-05	13	43592299	43605157	12859	ENSCHIG00000002030		lincRNA
13	79822963	1.42877e-05	13	79709848	79759714	49867	ENSCHIG00000002361		lincRNA
13	79823962	4.74389e-06	13	79709848	79759714	49867	ENSCHIG00000002361		lincRNA
13	79825575	3.84506e-06	13	79709848	79759714	49867	ENSCHIG00000002361		lincRNA
13	79825590	1.36881e-06	13	79709848	79759714	49867	ENSCHIG00000002361		lincRNA
13	79822963	1.42877e-05	13	79797801	79836197	38397	ENSCHIG00000002371		lincRNA
13	79823962	4.74389e-06	13	79797801	79836197	38397	ENSCHIG00000002371		lincRNA
13	79825575	3.84506e-06	13	79797801	79836197	38397	ENSCHIG00000002371		lincRNA
13	79825590	1.36881e-06	13	79797801	79836197	38397	ENSCHIG00000002371		lincRNA
13	75272313	6.735e-06	13	75329928	75330075	148	ENSCHIG00000005214		snoRNA
13	75276429	2.47988e-07	13	75329928	75330075	148	ENSCHIG00000005214		snoRNA
13	75276472	2.38206e-05	13	75329928	75330075	148	ENSCHIG00000005214		snoRNA
13	75277187	1.42434e-05	13	75329928	75330075	148	ENSCHIG00000005214		snoRNA
13	75277233	1.17392e-06	13	75329928	75330075	148	ENSCHIG00000005214		snoRNA
13	75277385	1.7495e-06	13	75329928	75330075	148	ENSCHIG00000005214		snoRNA
13	75278494	2.27741e-05	13	75329928	75330075	148	ENSCHIG00000005214		snoRNA
13	75278649	3.91693e-06	13	75329928	75330075	148	ENSCHIG00000005214		snoRNA
13	75279250	9.15249e-06	13	75329928	75330075	148	ENSCHIG00000005214		snoRNA
13	75279286	7.23107e-06	13	75329928	75330075	148	ENSCHIG00000005214		snoRNA
13	75279388	3.91887e-07	13	75329928	75330075	148	ENSCHIG00000005214		snoRNA
13	75279411	5.10242e-06	13	75329928	75330075	148	ENSCHIG00000005214		snoRNA
13	75279423	9.66413e-08	13	75329928	75330075	148	ENSCHIG00000005214		snoRNA
13	75279438	3.61357e-06	13	75329928	75330075	148	ENSCHIG00000005214		snoRNA
13	75279442	4.48449e-06	13	75329928	75330075	148	ENSCHIG00000005214		snoRNA
13	75279450	1.00627e-06	13	75329928	75330075	148	ENSCHIG00000005214		snoRNA
13	75279493	2.27009e-07	13	75329928	75330075	148	ENSCHIG00000005214		snoRNA
13	75279562	1.7608e-05	13	75329928	75330075	148	ENSCHIG00000005214		snoRNA
13	75279635	3.78157e-06	13	75329928	75330075	148	ENSCHIG00000005214		snoRNA
13	75279791	2.32023e-06	13	75329928	75330075	148	ENSCHIG00000005214		snoRNA
13	75279903	8.85063e-06	13	75329928	75330075	148	ENSCHIG00000005214		snoRNA
13	75280117	2.78413e-05	13	75329928	75330075	148	ENSCHIG00000005214		snoRNA
13	75280330	2.10365e-05	13	75329928	75330075	148	ENSCHIG00000005214		snoRNA
13	75280405	1.15731e-05	13	75329928	75330075	148	ENSCHIG00000005214		snoRNA
13	75280445	1.15869e-05	13	75329928	75330075	148	ENSCHIG00000005214		snoRNA
13	75280487	1.10652e-05	13	75329928	75330075	148	ENSCHIG00000005214		snoRNA
13	75280569	8.69493e-06	13	75329928	75330075	148	ENSCHIG00000005214		snoRNA
13	75281441	2.66965e-05	13	75329928	75330075	148	ENSCHIG00000005214		snoRNA
13	75281498	1.35216e-06	13	75329928	75330075	148	ENSCHIG00000005214		snoRNA
13	75281555	1.67801e-05	13	75329928	75330075	148	ENSCHIG00000005214		snoRNA
13	75282425	2.08634e-05	13	75329928	75330075	148	ENSCHIG00000005214		snoRNA
13	75282803	6.06044e-07	13	75329928	75330075	148	ENSCHIG00000005214		snoRNA
13	75282837	4.13275e-06	13	75329928	75330075	148	ENSCHIG00000005214		snoRNA
13	75282868	1.02244e-05	13	75329928	75330075	148	ENSCHIG00000005214		snoRNA
13	75282881	2.39795e-05	13	75329928	75330075	148	ENSCHIG00000005214		snoRNA
13	75282902	9.68617e-06	13	75329928	75330075	148	ENSCHIG00000005214		snoRNA
13	75282979	1.30966e-05	13	75329928	75330075	148	ENSCHIG00000005214		snoRNA
13	75283046	9.36086e-07	13	75329928	75330075	148	ENSCHIG00000005214		snoRNA
13	75283087	2.78409e-06	13	75329928	75330075	148	ENSCHIG00000005214		snoRNA
13	75283111	5.71149e-06	13	75329928	75330075	148	ENSCHIG00000005214		snoRNA
13	75283358	8.99783e-06	13	75329928	75330075	148	ENSCHIG00000005214		snoRNA
13	75284576	3.48644e-06	13	75329928	75330075	148	ENSCHIG00000005214		snoRNA
13	75284623	1.06882e-06	13	75329928	75330075	148	ENSCHIG00000005214		snoRNA
13	75284635	1.45062e-05	13	75329928	75330075	148	ENSCHIG00000005214		snoRNA
13	75284652	1.58426e-07	13	75329928	75330075	148	ENSCHIG00000005214		snoRNA
13	75284668	3.41599e-05	13	75329928	75330075	148	ENSCHIG00000005214		snoRNA
13	75286027	2.90149e-05	13	75329928	75330075	148	ENSCHIG00000005214		snoRNA
13	75286296	2.21463e-06	13	75329928	75330075	148	ENSCHIG00000005214		snoRNA
13	75286360	5.58353e-06	13	75329928	75330075	148	ENSCHIG00000005214		snoRNA
13	75287059	1.80763e-05	13	75329928	75330075	148	ENSCHIG00000005214		snoRNA
13	75287218	2.31811e-05	13	75329928	75330075	148	ENSCHIG00000005214		snoRNA
13	75287250	6.061e-06	13	75329928	75330075	148	ENSCHIG00000005214		snoRNA
13	75287286	2.89119e-05	13	75329928	75330075	148	ENSCHIG00000005214		snoRNA
13	75287695	1.53294e-05	13	75329928	75330075	148	ENSCHIG00000005214		snoRNA
13	75287956	2.61368e-05	13	75329928	75330075	148	ENSCHIG00000005214		snoRNA
13	75287994	1.88551e-06	13	75329928	75330075	148	ENSCHIG00000005214		snoRNA
13	75290285	2.11705e-05	13	75329928	75330075	148	ENSCHIG00000005214		snoRNA
13	75290777	1.75233e-05	13	75329928	75330075	148	ENSCHIG00000005214		snoRNA
13	75290939	7.76376e-06	13	75329928	75330075	148	ENSCHIG00000005214		snoRNA
13	75291379	2.2638e-06	13	75329928	75330075	148	ENSCHIG00000005214		snoRNA
13	75291428	2.79186e-07	13	75329928	75330075	148	ENSCHIG00000005214		snoRNA
13	75291451	1.13255e-07	13	75329928	75330075	148	ENSCHIG00000005214		snoRNA
13	75291474	3.08761e-07	13	75329928	75330075	148	ENSCHIG00000005214		snoRNA
13	75291489	2.09652e-07	13	75329928	75330075	148	ENSCHIG00000005214		snoRNA
13	75291623	2.87781e-05	13	75329928	75330075	148	ENSCHIG00000005214		snoRNA
13	75295498	2.78132e-05	13	75329928	75330075	148	ENSCHIG00000005214		snoRNA
13	75296084	1.01211e-05	13	75329928	75330075	148	ENSCHIG00000005214		snoRNA
13	75296137	1.75121e-06	13	75329928	75330075	148	ENSCHIG00000005214		snoRNA
13	75296151	1.93592e-06	13	75329928	75330075	148	ENSCHIG00000005214		snoRNA
13	75296163	8.85804e-07	13	75329928	75330075	148	ENSCHIG00000005214		snoRNA
13	75296211	1.87849e-07	13	75329928	75330075	148	ENSCHIG00000005214		snoRNA
13	75296651	2.45015e-06	13	75329928	75330075	148	ENSCHIG00000005214		snoRNA
13	75297052	1.30923e-06	13	75329928	75330075	148	ENSCHIG00000005214		snoRNA
13	75297076	2.17738e-07	13	75329928	75330075	148	ENSCHIG00000005214		snoRNA
13	75297098	1.77672e-05	13	75329928	75330075	148	ENSCHIG00000005214		snoRNA
13	75297162	3.61034e-07	13	75329928	75330075	148	ENSCHIG00000005214		snoRNA
13	75298121	2.53704e-06	13	75329928	75330075	148	ENSCHIG00000005214		snoRNA
13	75298201	3.98564e-07	13	75329928	75330075	148	ENSCHIG00000005214		snoRNA
13	75298220	3.99057e-07	13	75329928	75330075	148	ENSCHIG00000005214		snoRNA
13	75298251	1.52008e-05	13	75329928	75330075	148	ENSCHIG00000005214		snoRNA
13	75298253	2.61259e-05	13	75329928	75330075	148	ENSCHIG00000005214		snoRNA
13	75298256	9.82103e-07	13	75329928	75330075	148	ENSCHIG00000005214		snoRNA
13	75298276	2.01383e-05	13	75329928	75330075	148	ENSCHIG00000005214		snoRNA
13	75298426	2.29643e-05	13	75329928	75330075	148	ENSCHIG00000005214		snoRNA
13	75298451	2.70897e-05	13	75329928	75330075	148	ENSCHIG00000005214		snoRNA
13	75298478	2.57482e-06	13	75329928	75330075	148	ENSCHIG00000005214		snoRNA
13	75298508	2.29858e-05	13	75329928	75330075	148	ENSCHIG00000005214		snoRNA
13	75298523	6.42984e-06	13	75329928	75330075	148	ENSCHIG00000005214		snoRNA
13	75298524	2.12979e-06	13	75329928	75330075	148	ENSCHIG00000005214		snoRNA
13	75299250	8.87202e-06	13	75329928	75330075	148	ENSCHIG00000005214		snoRNA
13	75299332	1.19122e-05	13	75329928	75330075	148	ENSCHIG00000005214		snoRNA
13	75299368	7.5685e-06	13	75329928	75330075	148	ENSCHIG00000005214		snoRNA
13	75305038	1.62245e-06	13	75329928	75330075	148	ENSCHIG00000005214		snoRNA
13	75305426	1.32786e-05	13	75329928	75330075	148	ENSCHIG00000005214		snoRNA
13	75305452	4.06434e-06	13	75329928	75330075	148	ENSCHIG00000005214		snoRNA
13	75306513	9.09909e-06	13	75329928	75330075	148	ENSCHIG00000005214		snoRNA
13	75307134	1.75758e-05	13	75329928	75330075	148	ENSCHIG00000005214		snoRNA
13	75307164	1.21013e-05	13	75329928	75330075	148	ENSCHIG00000005214		snoRNA
13	75313231	2.70653e-06	13	75329928	75330075	148	ENSCHIG00000005214		snoRNA
13	75313255	1.05505e-05	13	75329928	75330075	148	ENSCHIG00000005214		snoRNA
13	75313260	5.6085e-06	13	75329928	75330075	148	ENSCHIG00000005214		snoRNA
13	75313297	2.29951e-07	13	75329928	75330075	148	ENSCHIG00000005214		snoRNA
13	75313365	3.89147e-06	13	75329928	75330075	148	ENSCHIG00000005214		snoRNA
13	75313465	1.5155e-06	13	75329928	75330075	148	ENSCHIG00000005214		snoRNA
13	75313500	2.73063e-05	13	75329928	75330075	148	ENSCHIG00000005214		snoRNA
13	75313530	2.52751e-05	13	75329928	75330075	148	ENSCHIG00000005214		snoRNA
13	75313685	1.32533e-05	13	75329928	75330075	148	ENSCHIG00000005214		snoRNA
13	75313697	5.89095e-06	13	75329928	75330075	148	ENSCHIG00000005214		snoRNA
13	75313742	1.77369e-05	13	75329928	75330075	148	ENSCHIG00000005214		snoRNA
13	75313760	1.24114e-05	13	75329928	75330075	148	ENSCHIG00000005214		snoRNA
13	75313792	3.3725e-08	13	75329928	75330075	148	ENSCHIG00000005214		snoRNA
13	75313826	1.42518e-06	13	75329928	75330075	148	ENSCHIG00000005214		snoRNA
13	75313867	1.6901e-05	13	75329928	75330075	148	ENSCHIG00000005214		snoRNA
13	75314037	2.34688e-05	13	75329928	75330075	148	ENSCHIG00000005214		snoRNA
13	75314278	3.2951e-05	13	75329928	75330075	148	ENSCHIG00000005214		snoRNA
13	75314298	7.64497e-06	13	75329928	75330075	148	ENSCHIG00000005214		snoRNA
13	75314300	2.25226e-05	13	75329928	75330075	148	ENSCHIG00000005214		snoRNA
13	75314334	2.19946e-06	13	75329928	75330075	148	ENSCHIG00000005214		snoRNA
13	75314448	1.39226e-05	13	75329928	75330075	148	ENSCHIG00000005214		snoRNA
13	75314546	7.0235e-06	13	75329928	75330075	148	ENSCHIG00000005214		snoRNA
13	75314635	2.00728e-07	13	75329928	75330075	148	ENSCHIG00000005214		snoRNA
13	75314683	6.93947e-06	13	75329928	75330075	148	ENSCHIG00000005214		snoRNA
13	75314899	9.66473e-06	13	75329928	75330075	148	ENSCHIG00000005214		snoRNA
13	75314940	6.17448e-07	13	75329928	75330075	148	ENSCHIG00000005214		snoRNA
13	75314954	1.86125e-06	13	75329928	75330075	148	ENSCHIG00000005214		snoRNA
13	75314979	1.36764e-05	13	75329928	75330075	148	ENSCHIG00000005214		snoRNA
13	75315003	1.01712e-06	13	75329928	75330075	148	ENSCHIG00000005214		snoRNA
13	75315095	2.43866e-05	13	75329928	75330075	148	ENSCHIG00000005214		snoRNA
13	75315219	3.54998e-06	13	75329928	75330075	148	ENSCHIG00000005214		snoRNA
13	75315230	2.80252e-05	13	75329928	75330075	148	ENSCHIG00000005214		snoRNA
13	75315268	1.09077e-06	13	75329928	75330075	148	ENSCHIG00000005214		snoRNA
13	75315349	1.14207e-05	13	75329928	75330075	148	ENSCHIG00000005214		snoRNA
13	75315448	9.83052e-06	13	75329928	75330075	148	ENSCHIG00000005214		snoRNA
13	75315544	6.81001e-06	13	75329928	75330075	148	ENSCHIG00000005214		snoRNA
13	75315551	2.03089e-06	13	75329928	75330075	148	ENSCHIG00000005214		snoRNA
13	75315724	2.69383e-05	13	75329928	75330075	148	ENSCHIG00000005214		snoRNA
13	75315812	2.18889e-05	13	75329928	75330075	148	ENSCHIG00000005214		snoRNA
13	75316404	1.77605e-05	13	75329928	75330075	148	ENSCHIG00000005214		snoRNA
13	75316421	1.24172e-06	13	75329928	75330075	148	ENSCHIG00000005214		snoRNA
13	75316480	8.79215e-06	13	75329928	75330075	148	ENSCHIG00000005214		snoRNA
13	75316539	3.02376e-06	13	75329928	75330075	148	ENSCHIG00000005214		snoRNA
13	75316668	7.96953e-06	13	75329928	75330075	148	ENSCHIG00000005214		snoRNA
13	75317045	5.74986e-07	13	75329928	75330075	148	ENSCHIG00000005214		snoRNA
13	75317077	1.25269e-06	13	75329928	75330075	148	ENSCHIG00000005214		snoRNA
13	75317311	1.18555e-05	13	75329928	75330075	148	ENSCHIG00000005214		snoRNA
13	75317398	3.29648e-06	13	75329928	75330075	148	ENSCHIG00000005214		snoRNA
13	75317499	2.29437e-06	13	75329928	75330075	148	ENSCHIG00000005214		snoRNA
13	75317629	6.86179e-06	13	75329928	75330075	148	ENSCHIG00000005214		snoRNA
13	75317718	4.70494e-06	13	75329928	75330075	148	ENSCHIG00000005214		snoRNA
13	75317786	1.21379e-06	13	75329928	75330075	148	ENSCHIG00000005214		snoRNA
13	75317860	1.52241e-05	13	75329928	75330075	148	ENSCHIG00000005214		snoRNA
13	75317918	3.49291e-06	13	75329928	75330075	148	ENSCHIG00000005214		snoRNA
13	75317942	1.76363e-06	13	75329928	75330075	148	ENSCHIG00000005214		snoRNA
13	75317972	4.35274e-06	13	75329928	75330075	148	ENSCHIG00000005214		snoRNA
13	75318029	9.16395e-06	13	75329928	75330075	148	ENSCHIG00000005214		snoRNA
13	75318055	3.76455e-06	13	75329928	75330075	148	ENSCHIG00000005214		snoRNA
13	75318061	8.09114e-06	13	75329928	75330075	148	ENSCHIG00000005214		snoRNA
13	75318231	9.62978e-06	13	75329928	75330075	148	ENSCHIG00000005214		snoRNA
13	75318313	2.31328e-05	13	75329928	75330075	148	ENSCHIG00000005214		snoRNA
13	75318317	2.18923e-06	13	75329928	75330075	148	ENSCHIG00000005214		snoRNA
13	75318386	3.00923e-06	13	75329928	75330075	148	ENSCHIG00000005214		snoRNA
13	75318496	4.13349e-06	13	75329928	75330075	148	ENSCHIG00000005214		snoRNA
13	75318629	3.16472e-05	13	75329928	75330075	148	ENSCHIG00000005214		snoRNA
13	75318661	2.36632e-05	13	75329928	75330075	148	ENSCHIG00000005214		snoRNA
13	75318695	2.52374e-05	13	75329928	75330075	148	ENSCHIG00000005214		snoRNA
13	75318721	7.35169e-08	13	75329928	75330075	148	ENSCHIG00000005214		snoRNA
13	75318733	1.50604e-07	13	75329928	75330075	148	ENSCHIG00000005214		snoRNA
13	75318741	7.93284e-06	13	75329928	75330075	148	ENSCHIG00000005214		snoRNA
13	75318746	1.4954e-06	13	75329928	75330075	148	ENSCHIG00000005214		snoRNA
13	75318801	4.6174e-07	13	75329928	75330075	148	ENSCHIG00000005214		snoRNA
13	75318817	9.99293e-07	13	75329928	75330075	148	ENSCHIG00000005214		snoRNA
13	75318880	6.43744e-06	13	75329928	75330075	148	ENSCHIG00000005214		snoRNA
13	75318969	2.87552e-06	13	75329928	75330075	148	ENSCHIG00000005214		snoRNA
13	75319049	1.12423e-07	13	75329928	75330075	148	ENSCHIG00000005214		snoRNA
13	75319070	4.30998e-08	13	75329928	75330075	148	ENSCHIG00000005214		snoRNA
13	75319085	3.31425e-05	13	75329928	75330075	148	ENSCHIG00000005214		snoRNA
13	75319097	4.61296e-06	13	75329928	75330075	148	ENSCHIG00000005214		snoRNA
13	75319102	9.42347e-07	13	75329928	75330075	148	ENSCHIG00000005214		snoRNA
13	75319111	9.13439e-06	13	75329928	75330075	148	ENSCHIG00000005214		snoRNA
13	75319135	1.2297e-05	13	75329928	75330075	148	ENSCHIG00000005214		snoRNA
13	75319235	3.10419e-06	13	75329928	75330075	148	ENSCHIG00000005214		snoRNA
13	75319263	3.52007e-06	13	75329928	75330075	148	ENSCHIG00000005214		snoRNA
13	75319606	6.26871e-08	13	75329928	75330075	148	ENSCHIG00000005214		snoRNA
13	75319870	3.37071e-05	13	75329928	75330075	148	ENSCHIG00000005214		snoRNA
13	75319952	1.92337e-05	13	75329928	75330075	148	ENSCHIG00000005214		snoRNA
13	75319992	8.52133e-06	13	75329928	75330075	148	ENSCHIG00000005214		snoRNA
13	75320095	5.86862e-06	13	75329928	75330075	148	ENSCHIG00000005214		snoRNA
13	75320131	6.28529e-06	13	75329928	75330075	148	ENSCHIG00000005214		snoRNA
13	75320182	1.66866e-05	13	75329928	75330075	148	ENSCHIG00000005214		snoRNA
13	75320325	1.68998e-05	13	75329928	75330075	148	ENSCHIG00000005214		snoRNA
13	75322236	1.08704e-06	13	75329928	75330075	148	ENSCHIG00000005214		snoRNA
13	75322269	1.70604e-07	13	75329928	75330075	148	ENSCHIG00000005214		snoRNA
13	75322291	1.39873e-07	13	75329928	75330075	148	ENSCHIG00000005214		snoRNA
13	75323705	4.31262e-06	13	75329928	75330075	148	ENSCHIG00000005214		snoRNA
13	75323729	3.41694e-05	13	75329928	75330075	148	ENSCHIG00000005214		snoRNA
13	75325287	2.09013e-05	13	75329928	75330075	148	ENSCHIG00000005214		snoRNA
13	75325318	5.46596e-06	13	75329928	75330075	148	ENSCHIG00000005214		snoRNA
13	75325522	2.3472e-06	13	75329928	75330075	148	ENSCHIG00000005214		snoRNA
13	75326693	1.98675e-05	13	75329928	75330075	148	ENSCHIG00000005214		snoRNA
13	75326911	2.59698e-05	13	75329928	75330075	148	ENSCHIG00000005214		snoRNA
13	75326937	1.41358e-05	13	75329928	75330075	148	ENSCHIG00000005214		snoRNA
13	75326986	5.43659e-06	13	75329928	75330075	148	ENSCHIG00000005214		snoRNA
13	75327111	4.45252e-06	13	75329928	75330075	148	ENSCHIG00000005214		snoRNA
13	75327150	3.65718e-06	13	75329928	75330075	148	ENSCHIG00000005214		snoRNA
13	75327165	4.75094e-06	13	75329928	75330075	148	ENSCHIG00000005214		snoRNA
13	75327166	7.32988e-08	13	75329928	75330075	148	ENSCHIG00000005214		snoRNA
13	75327172	5.31567e-06	13	75329928	75330075	148	ENSCHIG00000005214		snoRNA
13	75327210	1.60759e-05	13	75329928	75330075	148	ENSCHIG00000005214		snoRNA
13	75272313	6.735e-06	13	75052316	75287086	234771	ENSCHIG00000010780	EYA2	protein_coding
13	75276429	2.47988e-07	13	75052316	75287086	234771	ENSCHIG00000010780	EYA2	protein_coding
13	75276472	2.38206e-05	13	75052316	75287086	234771	ENSCHIG00000010780	EYA2	protein_coding
13	75277187	1.42434e-05	13	75052316	75287086	234771	ENSCHIG00000010780	EYA2	protein_coding
13	75277233	1.17392e-06	13	75052316	75287086	234771	ENSCHIG00000010780	EYA2	protein_coding
13	75277385	1.7495e-06	13	75052316	75287086	234771	ENSCHIG00000010780	EYA2	protein_coding
13	75278494	2.27741e-05	13	75052316	75287086	234771	ENSCHIG00000010780	EYA2	protein_coding
13	75278649	3.91693e-06	13	75052316	75287086	234771	ENSCHIG00000010780	EYA2	protein_coding
13	75279250	9.15249e-06	13	75052316	75287086	234771	ENSCHIG00000010780	EYA2	protein_coding
13	75279286	7.23107e-06	13	75052316	75287086	234771	ENSCHIG00000010780	EYA2	protein_coding
13	75279388	3.91887e-07	13	75052316	75287086	234771	ENSCHIG00000010780	EYA2	protein_coding
13	75279411	5.10242e-06	13	75052316	75287086	234771	ENSCHIG00000010780	EYA2	protein_coding
13	75279423	9.66413e-08	13	75052316	75287086	234771	ENSCHIG00000010780	EYA2	protein_coding
13	75279438	3.61357e-06	13	75052316	75287086	234771	ENSCHIG00000010780	EYA2	protein_coding
13	75279442	4.48449e-06	13	75052316	75287086	234771	ENSCHIG00000010780	EYA2	protein_coding
13	75279450	1.00627e-06	13	75052316	75287086	234771	ENSCHIG00000010780	EYA2	protein_coding
13	75279493	2.27009e-07	13	75052316	75287086	234771	ENSCHIG00000010780	EYA2	protein_coding
13	75279562	1.7608e-05	13	75052316	75287086	234771	ENSCHIG00000010780	EYA2	protein_coding
13	75279635	3.78157e-06	13	75052316	75287086	234771	ENSCHIG00000010780	EYA2	protein_coding
13	75279791	2.32023e-06	13	75052316	75287086	234771	ENSCHIG00000010780	EYA2	protein_coding
13	75279903	8.85063e-06	13	75052316	75287086	234771	ENSCHIG00000010780	EYA2	protein_coding
13	75280117	2.78413e-05	13	75052316	75287086	234771	ENSCHIG00000010780	EYA2	protein_coding
13	75280330	2.10365e-05	13	75052316	75287086	234771	ENSCHIG00000010780	EYA2	protein_coding
13	75280405	1.15731e-05	13	75052316	75287086	234771	ENSCHIG00000010780	EYA2	protein_coding
13	75280445	1.15869e-05	13	75052316	75287086	234771	ENSCHIG00000010780	EYA2	protein_coding
13	75280487	1.10652e-05	13	75052316	75287086	234771	ENSCHIG00000010780	EYA2	protein_coding
13	75280569	8.69493e-06	13	75052316	75287086	234771	ENSCHIG00000010780	EYA2	protein_coding
13	75281441	2.66965e-05	13	75052316	75287086	234771	ENSCHIG00000010780	EYA2	protein_coding
13	75281498	1.35216e-06	13	75052316	75287086	234771	ENSCHIG00000010780	EYA2	protein_coding
13	75281555	1.67801e-05	13	75052316	75287086	234771	ENSCHIG00000010780	EYA2	protein_coding
13	75282425	2.08634e-05	13	75052316	75287086	234771	ENSCHIG00000010780	EYA2	protein_coding
13	75282803	6.06044e-07	13	75052316	75287086	234771	ENSCHIG00000010780	EYA2	protein_coding
13	75282837	4.13275e-06	13	75052316	75287086	234771	ENSCHIG00000010780	EYA2	protein_coding
13	75282868	1.02244e-05	13	75052316	75287086	234771	ENSCHIG00000010780	EYA2	protein_coding
13	75282881	2.39795e-05	13	75052316	75287086	234771	ENSCHIG00000010780	EYA2	protein_coding
13	75282902	9.68617e-06	13	75052316	75287086	234771	ENSCHIG00000010780	EYA2	protein_coding
13	75282979	1.30966e-05	13	75052316	75287086	234771	ENSCHIG00000010780	EYA2	protein_coding
13	75283046	9.36086e-07	13	75052316	75287086	234771	ENSCHIG00000010780	EYA2	protein_coding
13	75283087	2.78409e-06	13	75052316	75287086	234771	ENSCHIG00000010780	EYA2	protein_coding
13	75283111	5.71149e-06	13	75052316	75287086	234771	ENSCHIG00000010780	EYA2	protein_coding
13	75283358	8.99783e-06	13	75052316	75287086	234771	ENSCHIG00000010780	EYA2	protein_coding
13	75284576	3.48644e-06	13	75052316	75287086	234771	ENSCHIG00000010780	EYA2	protein_coding
13	75284623	1.06882e-06	13	75052316	75287086	234771	ENSCHIG00000010780	EYA2	protein_coding
13	75284635	1.45062e-05	13	75052316	75287086	234771	ENSCHIG00000010780	EYA2	protein_coding
13	75284652	1.58426e-07	13	75052316	75287086	234771	ENSCHIG00000010780	EYA2	protein_coding
13	75284668	3.41599e-05	13	75052316	75287086	234771	ENSCHIG00000010780	EYA2	protein_coding
13	75286027	2.90149e-05	13	75052316	75287086	234771	ENSCHIG00000010780	EYA2	protein_coding
13	75286296	2.21463e-06	13	75052316	75287086	234771	ENSCHIG00000010780	EYA2	protein_coding
13	75286360	5.58353e-06	13	75052316	75287086	234771	ENSCHIG00000010780	EYA2	protein_coding
13	75287059	1.80763e-05	13	75052316	75287086	234771	ENSCHIG00000010780	EYA2	protein_coding
13	75287218	2.31811e-05	13	75052316	75287086	234771	ENSCHIG00000010780	EYA2	protein_coding
13	75287250	6.061e-06	13	75052316	75287086	234771	ENSCHIG00000010780	EYA2	protein_coding
13	75287286	2.89119e-05	13	75052316	75287086	234771	ENSCHIG00000010780	EYA2	protein_coding
13	75287695	1.53294e-05	13	75052316	75287086	234771	ENSCHIG00000010780	EYA2	protein_coding
13	75287956	2.61368e-05	13	75052316	75287086	234771	ENSCHIG00000010780	EYA2	protein_coding
13	75287994	1.88551e-06	13	75052316	75287086	234771	ENSCHIG00000010780	EYA2	protein_coding
13	75290285	2.11705e-05	13	75052316	75287086	234771	ENSCHIG00000010780	EYA2	protein_coding
13	75290777	1.75233e-05	13	75052316	75287086	234771	ENSCHIG00000010780	EYA2	protein_coding
13	75290939	7.76376e-06	13	75052316	75287086	234771	ENSCHIG00000010780	EYA2	protein_coding
13	75291379	2.2638e-06	13	75052316	75287086	234771	ENSCHIG00000010780	EYA2	protein_coding
13	75291428	2.79186e-07	13	75052316	75287086	234771	ENSCHIG00000010780	EYA2	protein_coding
13	75291451	1.13255e-07	13	75052316	75287086	234771	ENSCHIG00000010780	EYA2	protein_coding
13	75291474	3.08761e-07	13	75052316	75287086	234771	ENSCHIG00000010780	EYA2	protein_coding
13	75291489	2.09652e-07	13	75052316	75287086	234771	ENSCHIG00000010780	EYA2	protein_coding
13	75291623	2.87781e-05	13	75052316	75287086	234771	ENSCHIG00000010780	EYA2	protein_coding
13	75295498	2.78132e-05	13	75052316	75287086	234771	ENSCHIG00000010780	EYA2	protein_coding
13	75296084	1.01211e-05	13	75052316	75287086	234771	ENSCHIG00000010780	EYA2	protein_coding
13	75296137	1.75121e-06	13	75052316	75287086	234771	ENSCHIG00000010780	EYA2	protein_coding
13	75296151	1.93592e-06	13	75052316	75287086	234771	ENSCHIG00000010780	EYA2	protein_coding
13	75296163	8.85804e-07	13	75052316	75287086	234771	ENSCHIG00000010780	EYA2	protein_coding
13	75296211	1.87849e-07	13	75052316	75287086	234771	ENSCHIG00000010780	EYA2	protein_coding
13	75296651	2.45015e-06	13	75052316	75287086	234771	ENSCHIG00000010780	EYA2	protein_coding
13	75297052	1.30923e-06	13	75052316	75287086	234771	ENSCHIG00000010780	EYA2	protein_coding
13	75297076	2.17738e-07	13	75052316	75287086	234771	ENSCHIG00000010780	EYA2	protein_coding
13	75297098	1.77672e-05	13	75052316	75287086	234771	ENSCHIG00000010780	EYA2	protein_coding
13	75297162	3.61034e-07	13	75052316	75287086	234771	ENSCHIG00000010780	EYA2	protein_coding
13	75298121	2.53704e-06	13	75052316	75287086	234771	ENSCHIG00000010780	EYA2	protein_coding
13	75298201	3.98564e-07	13	75052316	75287086	234771	ENSCHIG00000010780	EYA2	protein_coding
13	75298220	3.99057e-07	13	75052316	75287086	234771	ENSCHIG00000010780	EYA2	protein_coding
13	75298251	1.52008e-05	13	75052316	75287086	234771	ENSCHIG00000010780	EYA2	protein_coding
13	75298253	2.61259e-05	13	75052316	75287086	234771	ENSCHIG00000010780	EYA2	protein_coding
13	75298256	9.82103e-07	13	75052316	75287086	234771	ENSCHIG00000010780	EYA2	protein_coding
13	75298276	2.01383e-05	13	75052316	75287086	234771	ENSCHIG00000010780	EYA2	protein_coding
13	75298426	2.29643e-05	13	75052316	75287086	234771	ENSCHIG00000010780	EYA2	protein_coding
13	75298451	2.70897e-05	13	75052316	75287086	234771	ENSCHIG00000010780	EYA2	protein_coding
13	75298478	2.57482e-06	13	75052316	75287086	234771	ENSCHIG00000010780	EYA2	protein_coding
13	75298508	2.29858e-05	13	75052316	75287086	234771	ENSCHIG00000010780	EYA2	protein_coding
13	75298523	6.42984e-06	13	75052316	75287086	234771	ENSCHIG00000010780	EYA2	protein_coding
13	75298524	2.12979e-06	13	75052316	75287086	234771	ENSCHIG00000010780	EYA2	protein_coding
13	75299250	8.87202e-06	13	75052316	75287086	234771	ENSCHIG00000010780	EYA2	protein_coding
13	75299332	1.19122e-05	13	75052316	75287086	234771	ENSCHIG00000010780	EYA2	protein_coding
13	75299368	7.5685e-06	13	75052316	75287086	234771	ENSCHIG00000010780	EYA2	protein_coding
13	75305038	1.62245e-06	13	75052316	75287086	234771	ENSCHIG00000010780	EYA2	protein_coding
13	75305426	1.32786e-05	13	75052316	75287086	234771	ENSCHIG00000010780	EYA2	protein_coding
13	75305452	4.06434e-06	13	75052316	75287086	234771	ENSCHIG00000010780	EYA2	protein_coding
13	75306513	9.09909e-06	13	75052316	75287086	234771	ENSCHIG00000010780	EYA2	protein_coding
13	75307134	1.75758e-05	13	75052316	75287086	234771	ENSCHIG00000010780	EYA2	protein_coding
13	75307164	1.21013e-05	13	75052316	75287086	234771	ENSCHIG00000010780	EYA2	protein_coding
13	75313231	2.70653e-06	13	75052316	75287086	234771	ENSCHIG00000010780	EYA2	protein_coding
13	75313255	1.05505e-05	13	75052316	75287086	234771	ENSCHIG00000010780	EYA2	protein_coding
13	75313260	5.6085e-06	13	75052316	75287086	234771	ENSCHIG00000010780	EYA2	protein_coding
13	75313297	2.29951e-07	13	75052316	75287086	234771	ENSCHIG00000010780	EYA2	protein_coding
13	75313365	3.89147e-06	13	75052316	75287086	234771	ENSCHIG00000010780	EYA2	protein_coding
13	75313465	1.5155e-06	13	75052316	75287086	234771	ENSCHIG00000010780	EYA2	protein_coding
13	75313500	2.73063e-05	13	75052316	75287086	234771	ENSCHIG00000010780	EYA2	protein_coding
13	75313530	2.52751e-05	13	75052316	75287086	234771	ENSCHIG00000010780	EYA2	protein_coding
13	75313685	1.32533e-05	13	75052316	75287086	234771	ENSCHIG00000010780	EYA2	protein_coding
13	75313697	5.89095e-06	13	75052316	75287086	234771	ENSCHIG00000010780	EYA2	protein_coding
13	75313742	1.77369e-05	13	75052316	75287086	234771	ENSCHIG00000010780	EYA2	protein_coding
13	75313760	1.24114e-05	13	75052316	75287086	234771	ENSCHIG00000010780	EYA2	protein_coding
13	75313792	3.3725e-08	13	75052316	75287086	234771	ENSCHIG00000010780	EYA2	protein_coding
13	75313826	1.42518e-06	13	75052316	75287086	234771	ENSCHIG00000010780	EYA2	protein_coding
13	75313867	1.6901e-05	13	75052316	75287086	234771	ENSCHIG00000010780	EYA2	protein_coding
13	75314037	2.34688e-05	13	75052316	75287086	234771	ENSCHIG00000010780	EYA2	protein_coding
13	75314278	3.2951e-05	13	75052316	75287086	234771	ENSCHIG00000010780	EYA2	protein_coding
13	75314298	7.64497e-06	13	75052316	75287086	234771	ENSCHIG00000010780	EYA2	protein_coding
13	75314300	2.25226e-05	13	75052316	75287086	234771	ENSCHIG00000010780	EYA2	protein_coding
13	75314334	2.19946e-06	13	75052316	75287086	234771	ENSCHIG00000010780	EYA2	protein_coding
13	75314448	1.39226e-05	13	75052316	75287086	234771	ENSCHIG00000010780	EYA2	protein_coding
13	75314546	7.0235e-06	13	75052316	75287086	234771	ENSCHIG00000010780	EYA2	protein_coding
13	75314635	2.00728e-07	13	75052316	75287086	234771	ENSCHIG00000010780	EYA2	protein_coding
13	75314683	6.93947e-06	13	75052316	75287086	234771	ENSCHIG00000010780	EYA2	protein_coding
13	75314899	9.66473e-06	13	75052316	75287086	234771	ENSCHIG00000010780	EYA2	protein_coding
13	75314940	6.17448e-07	13	75052316	75287086	234771	ENSCHIG00000010780	EYA2	protein_coding
13	75314954	1.86125e-06	13	75052316	75287086	234771	ENSCHIG00000010780	EYA2	protein_coding
13	75314979	1.36764e-05	13	75052316	75287086	234771	ENSCHIG00000010780	EYA2	protein_coding
13	75315003	1.01712e-06	13	75052316	75287086	234771	ENSCHIG00000010780	EYA2	protein_coding
13	75315095	2.43866e-05	13	75052316	75287086	234771	ENSCHIG00000010780	EYA2	protein_coding
13	75315219	3.54998e-06	13	75052316	75287086	234771	ENSCHIG00000010780	EYA2	protein_coding
13	75315230	2.80252e-05	13	75052316	75287086	234771	ENSCHIG00000010780	EYA2	protein_coding
13	75315268	1.09077e-06	13	75052316	75287086	234771	ENSCHIG00000010780	EYA2	protein_coding
13	75315349	1.14207e-05	13	75052316	75287086	234771	ENSCHIG00000010780	EYA2	protein_coding
13	75315448	9.83052e-06	13	75052316	75287086	234771	ENSCHIG00000010780	EYA2	protein_coding
13	75315544	6.81001e-06	13	75052316	75287086	234771	ENSCHIG00000010780	EYA2	protein_coding
13	75315551	2.03089e-06	13	75052316	75287086	234771	ENSCHIG00000010780	EYA2	protein_coding
13	75315724	2.69383e-05	13	75052316	75287086	234771	ENSCHIG00000010780	EYA2	protein_coding
13	75315812	2.18889e-05	13	75052316	75287086	234771	ENSCHIG00000010780	EYA2	protein_coding
13	75316404	1.77605e-05	13	75052316	75287086	234771	ENSCHIG00000010780	EYA2	protein_coding
13	75316421	1.24172e-06	13	75052316	75287086	234771	ENSCHIG00000010780	EYA2	protein_coding
13	75316480	8.79215e-06	13	75052316	75287086	234771	ENSCHIG00000010780	EYA2	protein_coding
13	75316539	3.02376e-06	13	75052316	75287086	234771	ENSCHIG00000010780	EYA2	protein_coding
13	75316668	7.96953e-06	13	75052316	75287086	234771	ENSCHIG00000010780	EYA2	protein_coding
13	75317045	5.74986e-07	13	75052316	75287086	234771	ENSCHIG00000010780	EYA2	protein_coding
13	75317077	1.25269e-06	13	75052316	75287086	234771	ENSCHIG00000010780	EYA2	protein_coding
13	75317311	1.18555e-05	13	75052316	75287086	234771	ENSCHIG00000010780	EYA2	protein_coding
13	75317398	3.29648e-06	13	75052316	75287086	234771	ENSCHIG00000010780	EYA2	protein_coding
13	75317499	2.29437e-06	13	75052316	75287086	234771	ENSCHIG00000010780	EYA2	protein_coding
13	75317629	6.86179e-06	13	75052316	75287086	234771	ENSCHIG00000010780	EYA2	protein_coding
13	75317718	4.70494e-06	13	75052316	75287086	234771	ENSCHIG00000010780	EYA2	protein_coding
13	75317786	1.21379e-06	13	75052316	75287086	234771	ENSCHIG00000010780	EYA2	protein_coding
13	75317860	1.52241e-05	13	75052316	75287086	234771	ENSCHIG00000010780	EYA2	protein_coding
13	75317918	3.49291e-06	13	75052316	75287086	234771	ENSCHIG00000010780	EYA2	protein_coding
13	75317942	1.76363e-06	13	75052316	75287086	234771	ENSCHIG00000010780	EYA2	protein_coding
13	75317972	4.35274e-06	13	75052316	75287086	234771	ENSCHIG00000010780	EYA2	protein_coding
13	75318029	9.16395e-06	13	75052316	75287086	234771	ENSCHIG00000010780	EYA2	protein_coding
13	75318055	3.76455e-06	13	75052316	75287086	234771	ENSCHIG00000010780	EYA2	protein_coding
13	75318061	8.09114e-06	13	75052316	75287086	234771	ENSCHIG00000010780	EYA2	protein_coding
13	75318231	9.62978e-06	13	75052316	75287086	234771	ENSCHIG00000010780	EYA2	protein_coding
13	75318313	2.31328e-05	13	75052316	75287086	234771	ENSCHIG00000010780	EYA2	protein_coding
13	75318317	2.18923e-06	13	75052316	75287086	234771	ENSCHIG00000010780	EYA2	protein_coding
13	75318386	3.00923e-06	13	75052316	75287086	234771	ENSCHIG00000010780	EYA2	protein_coding
13	75318496	4.13349e-06	13	75052316	75287086	234771	ENSCHIG00000010780	EYA2	protein_coding
13	75318629	3.16472e-05	13	75052316	75287086	234771	ENSCHIG00000010780	EYA2	protein_coding
13	75318661	2.36632e-05	13	75052316	75287086	234771	ENSCHIG00000010780	EYA2	protein_coding
13	75318695	2.52374e-05	13	75052316	75287086	234771	ENSCHIG00000010780	EYA2	protein_coding
13	75318721	7.35169e-08	13	75052316	75287086	234771	ENSCHIG00000010780	EYA2	protein_coding
13	75318733	1.50604e-07	13	75052316	75287086	234771	ENSCHIG00000010780	EYA2	protein_coding
13	75318741	7.93284e-06	13	75052316	75287086	234771	ENSCHIG00000010780	EYA2	protein_coding
13	75318746	1.4954e-06	13	75052316	75287086	234771	ENSCHIG00000010780	EYA2	protein_coding
13	75318801	4.6174e-07	13	75052316	75287086	234771	ENSCHIG00000010780	EYA2	protein_coding
13	75318817	9.99293e-07	13	75052316	75287086	234771	ENSCHIG00000010780	EYA2	protein_coding
13	75318880	6.43744e-06	13	75052316	75287086	234771	ENSCHIG00000010780	EYA2	protein_coding
13	75318969	2.87552e-06	13	75052316	75287086	234771	ENSCHIG00000010780	EYA2	protein_coding
13	75319049	1.12423e-07	13	75052316	75287086	234771	ENSCHIG00000010780	EYA2	protein_coding
13	75319070	4.30998e-08	13	75052316	75287086	234771	ENSCHIG00000010780	EYA2	protein_coding
13	75319085	3.31425e-05	13	75052316	75287086	234771	ENSCHIG00000010780	EYA2	protein_coding
13	75319097	4.61296e-06	13	75052316	75287086	234771	ENSCHIG00000010780	EYA2	protein_coding
13	75319102	9.42347e-07	13	75052316	75287086	234771	ENSCHIG00000010780	EYA2	protein_coding
13	75319111	9.13439e-06	13	75052316	75287086	234771	ENSCHIG00000010780	EYA2	protein_coding
13	75319135	1.2297e-05	13	75052316	75287086	234771	ENSCHIG00000010780	EYA2	protein_coding
13	75319235	3.10419e-06	13	75052316	75287086	234771	ENSCHIG00000010780	EYA2	protein_coding
13	75319263	3.52007e-06	13	75052316	75287086	234771	ENSCHIG00000010780	EYA2	protein_coding
13	75319606	6.26871e-08	13	75052316	75287086	234771	ENSCHIG00000010780	EYA2	protein_coding
13	75319870	3.37071e-05	13	75052316	75287086	234771	ENSCHIG00000010780	EYA2	protein_coding
13	75319952	1.92337e-05	13	75052316	75287086	234771	ENSCHIG00000010780	EYA2	protein_coding
13	75319992	8.52133e-06	13	75052316	75287086	234771	ENSCHIG00000010780	EYA2	protein_coding
13	75320095	5.86862e-06	13	75052316	75287086	234771	ENSCHIG00000010780	EYA2	protein_coding
13	75320131	6.28529e-06	13	75052316	75287086	234771	ENSCHIG00000010780	EYA2	protein_coding
13	75320182	1.66866e-05	13	75052316	75287086	234771	ENSCHIG00000010780	EYA2	protein_coding
13	75320325	1.68998e-05	13	75052316	75287086	234771	ENSCHIG00000010780	EYA2	protein_coding
13	75322236	1.08704e-06	13	75052316	75287086	234771	ENSCHIG00000010780	EYA2	protein_coding
13	75322269	1.70604e-07	13	75052316	75287086	234771	ENSCHIG00000010780	EYA2	protein_coding
13	75322291	1.39873e-07	13	75052316	75287086	234771	ENSCHIG00000010780	EYA2	protein_coding
13	75323705	4.31262e-06	13	75052316	75287086	234771	ENSCHIG00000010780	EYA2	protein_coding
13	75323729	3.41694e-05	13	75052316	75287086	234771	ENSCHIG00000010780	EYA2	protein_coding
13	75325287	2.09013e-05	13	75052316	75287086	234771	ENSCHIG00000010780	EYA2	protein_coding
13	75325318	5.46596e-06	13	75052316	75287086	234771	ENSCHIG00000010780	EYA2	protein_coding
13	75325522	2.3472e-06	13	75052316	75287086	234771	ENSCHIG00000010780	EYA2	protein_coding
13	75326693	1.98675e-05	13	75052316	75287086	234771	ENSCHIG00000010780	EYA2	protein_coding
13	75326911	2.59698e-05	13	75052316	75287086	234771	ENSCHIG00000010780	EYA2	protein_coding
13	75326937	1.41358e-05	13	75052316	75287086	234771	ENSCHIG00000010780	EYA2	protein_coding
13	75326986	5.43659e-06	13	75052316	75287086	234771	ENSCHIG00000010780	EYA2	protein_coding
13	75327111	4.45252e-06	13	75052316	75287086	234771	ENSCHIG00000010780	EYA2	protein_coding
13	75327150	3.65718e-06	13	75052316	75287086	234771	ENSCHIG00000010780	EYA2	protein_coding
13	75327165	4.75094e-06	13	75052316	75287086	234771	ENSCHIG00000010780	EYA2	protein_coding
13	75327166	7.32988e-08	13	75052316	75287086	234771	ENSCHIG00000010780	EYA2	protein_coding
13	75327172	5.31567e-06	13	75052316	75287086	234771	ENSCHIG00000010780	EYA2	protein_coding
13	75327210	1.60759e-05	13	75052316	75287086	234771	ENSCHIG00000010780	EYA2	protein_coding
13	75272313	6.735e-06	13	75297851	75410903	113053	ENSCHIG00000025440		protein_coding
13	75276429	2.47988e-07	13	75297851	75410903	113053	ENSCHIG00000025440		protein_coding
13	75276472	2.38206e-05	13	75297851	75410903	113053	ENSCHIG00000025440		protein_coding
13	75277187	1.42434e-05	13	75297851	75410903	113053	ENSCHIG00000025440		protein_coding
13	75277233	1.17392e-06	13	75297851	75410903	113053	ENSCHIG00000025440		protein_coding
13	75277385	1.7495e-06	13	75297851	75410903	113053	ENSCHIG00000025440		protein_coding
13	75278494	2.27741e-05	13	75297851	75410903	113053	ENSCHIG00000025440		protein_coding
13	75278649	3.91693e-06	13	75297851	75410903	113053	ENSCHIG00000025440		protein_coding
13	75279250	9.15249e-06	13	75297851	75410903	113053	ENSCHIG00000025440		protein_coding
13	75279286	7.23107e-06	13	75297851	75410903	113053	ENSCHIG00000025440		protein_coding
13	75279388	3.91887e-07	13	75297851	75410903	113053	ENSCHIG00000025440		protein_coding
13	75279411	5.10242e-06	13	75297851	75410903	113053	ENSCHIG00000025440		protein_coding
13	75279423	9.66413e-08	13	75297851	75410903	113053	ENSCHIG00000025440		protein_coding
13	75279438	3.61357e-06	13	75297851	75410903	113053	ENSCHIG00000025440		protein_coding
13	75279442	4.48449e-06	13	75297851	75410903	113053	ENSCHIG00000025440		protein_coding
13	75279450	1.00627e-06	13	75297851	75410903	113053	ENSCHIG00000025440		protein_coding
13	75279493	2.27009e-07	13	75297851	75410903	113053	ENSCHIG00000025440		protein_coding
13	75279562	1.7608e-05	13	75297851	75410903	113053	ENSCHIG00000025440		protein_coding
13	75279635	3.78157e-06	13	75297851	75410903	113053	ENSCHIG00000025440		protein_coding
13	75279791	2.32023e-06	13	75297851	75410903	113053	ENSCHIG00000025440		protein_coding
13	75279903	8.85063e-06	13	75297851	75410903	113053	ENSCHIG00000025440		protein_coding
13	75280117	2.78413e-05	13	75297851	75410903	113053	ENSCHIG00000025440		protein_coding
13	75280330	2.10365e-05	13	75297851	75410903	113053	ENSCHIG00000025440		protein_coding
13	75280405	1.15731e-05	13	75297851	75410903	113053	ENSCHIG00000025440		protein_coding
13	75280445	1.15869e-05	13	75297851	75410903	113053	ENSCHIG00000025440		protein_coding
13	75280487	1.10652e-05	13	75297851	75410903	113053	ENSCHIG00000025440		protein_coding
13	75280569	8.69493e-06	13	75297851	75410903	113053	ENSCHIG00000025440		protein_coding
13	75281441	2.66965e-05	13	75297851	75410903	113053	ENSCHIG00000025440		protein_coding
13	75281498	1.35216e-06	13	75297851	75410903	113053	ENSCHIG00000025440		protein_coding
13	75281555	1.67801e-05	13	75297851	75410903	113053	ENSCHIG00000025440		protein_coding
13	75282425	2.08634e-05	13	75297851	75410903	113053	ENSCHIG00000025440		protein_coding
13	75282803	6.06044e-07	13	75297851	75410903	113053	ENSCHIG00000025440		protein_coding
13	75282837	4.13275e-06	13	75297851	75410903	113053	ENSCHIG00000025440		protein_coding
13	75282868	1.02244e-05	13	75297851	75410903	113053	ENSCHIG00000025440		protein_coding
13	75282881	2.39795e-05	13	75297851	75410903	113053	ENSCHIG00000025440		protein_coding
13	75282902	9.68617e-06	13	75297851	75410903	113053	ENSCHIG00000025440		protein_coding
13	75282979	1.30966e-05	13	75297851	75410903	113053	ENSCHIG00000025440		protein_coding
13	75283046	9.36086e-07	13	75297851	75410903	113053	ENSCHIG00000025440		protein_coding
13	75283087	2.78409e-06	13	75297851	75410903	113053	ENSCHIG00000025440		protein_coding
13	75283111	5.71149e-06	13	75297851	75410903	113053	ENSCHIG00000025440		protein_coding
13	75283358	8.99783e-06	13	75297851	75410903	113053	ENSCHIG00000025440		protein_coding
13	75284576	3.48644e-06	13	75297851	75410903	113053	ENSCHIG00000025440		protein_coding
13	75284623	1.06882e-06	13	75297851	75410903	113053	ENSCHIG00000025440		protein_coding
13	75284635	1.45062e-05	13	75297851	75410903	113053	ENSCHIG00000025440		protein_coding
13	75284652	1.58426e-07	13	75297851	75410903	113053	ENSCHIG00000025440		protein_coding
13	75284668	3.41599e-05	13	75297851	75410903	113053	ENSCHIG00000025440		protein_coding
13	75286027	2.90149e-05	13	75297851	75410903	113053	ENSCHIG00000025440		protein_coding
13	75286296	2.21463e-06	13	75297851	75410903	113053	ENSCHIG00000025440		protein_coding
13	75286360	5.58353e-06	13	75297851	75410903	113053	ENSCHIG00000025440		protein_coding
13	75287059	1.80763e-05	13	75297851	75410903	113053	ENSCHIG00000025440		protein_coding
13	75287218	2.31811e-05	13	75297851	75410903	113053	ENSCHIG00000025440		protein_coding
13	75287250	6.061e-06	13	75297851	75410903	113053	ENSCHIG00000025440		protein_coding
13	75287286	2.89119e-05	13	75297851	75410903	113053	ENSCHIG00000025440		protein_coding
13	75287695	1.53294e-05	13	75297851	75410903	113053	ENSCHIG00000025440		protein_coding
13	75287956	2.61368e-05	13	75297851	75410903	113053	ENSCHIG00000025440		protein_coding
13	75287994	1.88551e-06	13	75297851	75410903	113053	ENSCHIG00000025440		protein_coding
13	75290285	2.11705e-05	13	75297851	75410903	113053	ENSCHIG00000025440		protein_coding
13	75290777	1.75233e-05	13	75297851	75410903	113053	ENSCHIG00000025440		protein_coding
13	75290939	7.76376e-06	13	75297851	75410903	113053	ENSCHIG00000025440		protein_coding
13	75291379	2.2638e-06	13	75297851	75410903	113053	ENSCHIG00000025440		protein_coding
13	75291428	2.79186e-07	13	75297851	75410903	113053	ENSCHIG00000025440		protein_coding
13	75291451	1.13255e-07	13	75297851	75410903	113053	ENSCHIG00000025440		protein_coding
13	75291474	3.08761e-07	13	75297851	75410903	113053	ENSCHIG00000025440		protein_coding
13	75291489	2.09652e-07	13	75297851	75410903	113053	ENSCHIG00000025440		protein_coding
13	75291623	2.87781e-05	13	75297851	75410903	113053	ENSCHIG00000025440		protein_coding
13	75295498	2.78132e-05	13	75297851	75410903	113053	ENSCHIG00000025440		protein_coding
13	75296084	1.01211e-05	13	75297851	75410903	113053	ENSCHIG00000025440		protein_coding
13	75296137	1.75121e-06	13	75297851	75410903	113053	ENSCHIG00000025440		protein_coding
13	75296151	1.93592e-06	13	75297851	75410903	113053	ENSCHIG00000025440		protein_coding
13	75296163	8.85804e-07	13	75297851	75410903	113053	ENSCHIG00000025440		protein_coding
13	75296211	1.87849e-07	13	75297851	75410903	113053	ENSCHIG00000025440		protein_coding
13	75296651	2.45015e-06	13	75297851	75410903	113053	ENSCHIG00000025440		protein_coding
13	75297052	1.30923e-06	13	75297851	75410903	113053	ENSCHIG00000025440		protein_coding
13	75297076	2.17738e-07	13	75297851	75410903	113053	ENSCHIG00000025440		protein_coding
13	75297098	1.77672e-05	13	75297851	75410903	113053	ENSCHIG00000025440		protein_coding
13	75297162	3.61034e-07	13	75297851	75410903	113053	ENSCHIG00000025440		protein_coding
13	75298121	2.53704e-06	13	75297851	75410903	113053	ENSCHIG00000025440		protein_coding
13	75298201	3.98564e-07	13	75297851	75410903	113053	ENSCHIG00000025440		protein_coding
13	75298220	3.99057e-07	13	75297851	75410903	113053	ENSCHIG00000025440		protein_coding
13	75298251	1.52008e-05	13	75297851	75410903	113053	ENSCHIG00000025440		protein_coding
13	75298253	2.61259e-05	13	75297851	75410903	113053	ENSCHIG00000025440		protein_coding
13	75298256	9.82103e-07	13	75297851	75410903	113053	ENSCHIG00000025440		protein_coding
13	75298276	2.01383e-05	13	75297851	75410903	113053	ENSCHIG00000025440		protein_coding
13	75298426	2.29643e-05	13	75297851	75410903	113053	ENSCHIG00000025440		protein_coding
13	75298451	2.70897e-05	13	75297851	75410903	113053	ENSCHIG00000025440		protein_coding
13	75298478	2.57482e-06	13	75297851	75410903	113053	ENSCHIG00000025440		protein_coding
13	75298508	2.29858e-05	13	75297851	75410903	113053	ENSCHIG00000025440		protein_coding
13	75298523	6.42984e-06	13	75297851	75410903	113053	ENSCHIG00000025440		protein_coding
13	75298524	2.12979e-06	13	75297851	75410903	113053	ENSCHIG00000025440		protein_coding
13	75299250	8.87202e-06	13	75297851	75410903	113053	ENSCHIG00000025440		protein_coding
13	75299332	1.19122e-05	13	75297851	75410903	113053	ENSCHIG00000025440		protein_coding
13	75299368	7.5685e-06	13	75297851	75410903	113053	ENSCHIG00000025440		protein_coding
13	75305038	1.62245e-06	13	75297851	75410903	113053	ENSCHIG00000025440		protein_coding
13	75305426	1.32786e-05	13	75297851	75410903	113053	ENSCHIG00000025440		protein_coding
13	75305452	4.06434e-06	13	75297851	75410903	113053	ENSCHIG00000025440		protein_coding
13	75306513	9.09909e-06	13	75297851	75410903	113053	ENSCHIG00000025440		protein_coding
13	75307134	1.75758e-05	13	75297851	75410903	113053	ENSCHIG00000025440		protein_coding
13	75307164	1.21013e-05	13	75297851	75410903	113053	ENSCHIG00000025440		protein_coding
13	75313231	2.70653e-06	13	75297851	75410903	113053	ENSCHIG00000025440		protein_coding
13	75313255	1.05505e-05	13	75297851	75410903	113053	ENSCHIG00000025440		protein_coding
13	75313260	5.6085e-06	13	75297851	75410903	113053	ENSCHIG00000025440		protein_coding
13	75313297	2.29951e-07	13	75297851	75410903	113053	ENSCHIG00000025440		protein_coding
13	75313365	3.89147e-06	13	75297851	75410903	113053	ENSCHIG00000025440		protein_coding
13	75313465	1.5155e-06	13	75297851	75410903	113053	ENSCHIG00000025440		protein_coding
13	75313500	2.73063e-05	13	75297851	75410903	113053	ENSCHIG00000025440		protein_coding
13	75313530	2.52751e-05	13	75297851	75410903	113053	ENSCHIG00000025440		protein_coding
13	75313685	1.32533e-05	13	75297851	75410903	113053	ENSCHIG00000025440		protein_coding
13	75313697	5.89095e-06	13	75297851	75410903	113053	ENSCHIG00000025440		protein_coding
13	75313742	1.77369e-05	13	75297851	75410903	113053	ENSCHIG00000025440		protein_coding
13	75313760	1.24114e-05	13	75297851	75410903	113053	ENSCHIG00000025440		protein_coding
13	75313792	3.3725e-08	13	75297851	75410903	113053	ENSCHIG00000025440		protein_coding
13	75313826	1.42518e-06	13	75297851	75410903	113053	ENSCHIG00000025440		protein_coding
13	75313867	1.6901e-05	13	75297851	75410903	113053	ENSCHIG00000025440		protein_coding
13	75314037	2.34688e-05	13	75297851	75410903	113053	ENSCHIG00000025440		protein_coding
13	75314278	3.2951e-05	13	75297851	75410903	113053	ENSCHIG00000025440		protein_coding
13	75314298	7.64497e-06	13	75297851	75410903	113053	ENSCHIG00000025440		protein_coding
13	75314300	2.25226e-05	13	75297851	75410903	113053	ENSCHIG00000025440		protein_coding
13	75314334	2.19946e-06	13	75297851	75410903	113053	ENSCHIG00000025440		protein_coding
13	75314448	1.39226e-05	13	75297851	75410903	113053	ENSCHIG00000025440		protein_coding
13	75314546	7.0235e-06	13	75297851	75410903	113053	ENSCHIG00000025440		protein_coding
13	75314635	2.00728e-07	13	75297851	75410903	113053	ENSCHIG00000025440		protein_coding
13	75314683	6.93947e-06	13	75297851	75410903	113053	ENSCHIG00000025440		protein_coding
13	75314899	9.66473e-06	13	75297851	75410903	113053	ENSCHIG00000025440		protein_coding
13	75314940	6.17448e-07	13	75297851	75410903	113053	ENSCHIG00000025440		protein_coding
13	75314954	1.86125e-06	13	75297851	75410903	113053	ENSCHIG00000025440		protein_coding
13	75314979	1.36764e-05	13	75297851	75410903	113053	ENSCHIG00000025440		protein_coding
13	75315003	1.01712e-06	13	75297851	75410903	113053	ENSCHIG00000025440		protein_coding
13	75315095	2.43866e-05	13	75297851	75410903	113053	ENSCHIG00000025440		protein_coding
13	75315219	3.54998e-06	13	75297851	75410903	113053	ENSCHIG00000025440		protein_coding
13	75315230	2.80252e-05	13	75297851	75410903	113053	ENSCHIG00000025440		protein_coding
13	75315268	1.09077e-06	13	75297851	75410903	113053	ENSCHIG00000025440		protein_coding
13	75315349	1.14207e-05	13	75297851	75410903	113053	ENSCHIG00000025440		protein_coding
13	75315448	9.83052e-06	13	75297851	75410903	113053	ENSCHIG00000025440		protein_coding
13	75315544	6.81001e-06	13	75297851	75410903	113053	ENSCHIG00000025440		protein_coding
13	75315551	2.03089e-06	13	75297851	75410903	113053	ENSCHIG00000025440		protein_coding
13	75315724	2.69383e-05	13	75297851	75410903	113053	ENSCHIG00000025440		protein_coding
13	75315812	2.18889e-05	13	75297851	75410903	113053	ENSCHIG00000025440		protein_coding
13	75316404	1.77605e-05	13	75297851	75410903	113053	ENSCHIG00000025440		protein_coding
13	75316421	1.24172e-06	13	75297851	75410903	113053	ENSCHIG00000025440		protein_coding
13	75316480	8.79215e-06	13	75297851	75410903	113053	ENSCHIG00000025440		protein_coding
13	75316539	3.02376e-06	13	75297851	75410903	113053	ENSCHIG00000025440		protein_coding
13	75316668	7.96953e-06	13	75297851	75410903	113053	ENSCHIG00000025440		protein_coding
13	75317045	5.74986e-07	13	75297851	75410903	113053	ENSCHIG00000025440		protein_coding
13	75317077	1.25269e-06	13	75297851	75410903	113053	ENSCHIG00000025440		protein_coding
13	75317311	1.18555e-05	13	75297851	75410903	113053	ENSCHIG00000025440		protein_coding
13	75317398	3.29648e-06	13	75297851	75410903	113053	ENSCHIG00000025440		protein_coding
13	75317499	2.29437e-06	13	75297851	75410903	113053	ENSCHIG00000025440		protein_coding
13	75317629	6.86179e-06	13	75297851	75410903	113053	ENSCHIG00000025440		protein_coding
13	75317718	4.70494e-06	13	75297851	75410903	113053	ENSCHIG00000025440		protein_coding
13	75317786	1.21379e-06	13	75297851	75410903	113053	ENSCHIG00000025440		protein_coding
13	75317860	1.52241e-05	13	75297851	75410903	113053	ENSCHIG00000025440		protein_coding
13	75317918	3.49291e-06	13	75297851	75410903	113053	ENSCHIG00000025440		protein_coding
13	75317942	1.76363e-06	13	75297851	75410903	113053	ENSCHIG00000025440		protein_coding
13	75317972	4.35274e-06	13	75297851	75410903	113053	ENSCHIG00000025440		protein_coding
13	75318029	9.16395e-06	13	75297851	75410903	113053	ENSCHIG00000025440		protein_coding
13	75318055	3.76455e-06	13	75297851	75410903	113053	ENSCHIG00000025440		protein_coding
13	75318061	8.09114e-06	13	75297851	75410903	113053	ENSCHIG00000025440		protein_coding
13	75318231	9.62978e-06	13	75297851	75410903	113053	ENSCHIG00000025440		protein_coding
13	75318313	2.31328e-05	13	75297851	75410903	113053	ENSCHIG00000025440		protein_coding
13	75318317	2.18923e-06	13	75297851	75410903	113053	ENSCHIG00000025440		protein_coding
13	75318386	3.00923e-06	13	75297851	75410903	113053	ENSCHIG00000025440		protein_coding
13	75318496	4.13349e-06	13	75297851	75410903	113053	ENSCHIG00000025440		protein_coding
13	75318629	3.16472e-05	13	75297851	75410903	113053	ENSCHIG00000025440		protein_coding
13	75318661	2.36632e-05	13	75297851	75410903	113053	ENSCHIG00000025440		protein_coding
13	75318695	2.52374e-05	13	75297851	75410903	113053	ENSCHIG00000025440		protein_coding
13	75318721	7.35169e-08	13	75297851	75410903	113053	ENSCHIG00000025440		protein_coding
13	75318733	1.50604e-07	13	75297851	75410903	113053	ENSCHIG00000025440		protein_coding
13	75318741	7.93284e-06	13	75297851	75410903	113053	ENSCHIG00000025440		protein_coding
13	75318746	1.4954e-06	13	75297851	75410903	113053	ENSCHIG00000025440		protein_coding
13	75318801	4.6174e-07	13	75297851	75410903	113053	ENSCHIG00000025440		protein_coding
13	75318817	9.99293e-07	13	75297851	75410903	113053	ENSCHIG00000025440		protein_coding
13	75318880	6.43744e-06	13	75297851	75410903	113053	ENSCHIG00000025440		protein_coding
13	75318969	2.87552e-06	13	75297851	75410903	113053	ENSCHIG00000025440		protein_coding
13	75319049	1.12423e-07	13	75297851	75410903	113053	ENSCHIG00000025440		protein_coding
13	75319070	4.30998e-08	13	75297851	75410903	113053	ENSCHIG00000025440		protein_coding
13	75319085	3.31425e-05	13	75297851	75410903	113053	ENSCHIG00000025440		protein_coding
13	75319097	4.61296e-06	13	75297851	75410903	113053	ENSCHIG00000025440		protein_coding
13	75319102	9.42347e-07	13	75297851	75410903	113053	ENSCHIG00000025440		protein_coding
13	75319111	9.13439e-06	13	75297851	75410903	113053	ENSCHIG00000025440		protein_coding
13	75319135	1.2297e-05	13	75297851	75410903	113053	ENSCHIG00000025440		protein_coding
13	75319235	3.10419e-06	13	75297851	75410903	113053	ENSCHIG00000025440		protein_coding
13	75319263	3.52007e-06	13	75297851	75410903	113053	ENSCHIG00000025440		protein_coding
13	75319606	6.26871e-08	13	75297851	75410903	113053	ENSCHIG00000025440		protein_coding
13	75319870	3.37071e-05	13	75297851	75410903	113053	ENSCHIG00000025440		protein_coding
13	75319952	1.92337e-05	13	75297851	75410903	113053	ENSCHIG00000025440		protein_coding
13	75319992	8.52133e-06	13	75297851	75410903	113053	ENSCHIG00000025440		protein_coding
13	75320095	5.86862e-06	13	75297851	75410903	113053	ENSCHIG00000025440		protein_coding
13	75320131	6.28529e-06	13	75297851	75410903	113053	ENSCHIG00000025440		protein_coding
13	75320182	1.66866e-05	13	75297851	75410903	113053	ENSCHIG00000025440		protein_coding
13	75320325	1.68998e-05	13	75297851	75410903	113053	ENSCHIG00000025440		protein_coding
13	75322236	1.08704e-06	13	75297851	75410903	113053	ENSCHIG00000025440		protein_coding
13	75322269	1.70604e-07	13	75297851	75410903	113053	ENSCHIG00000025440		protein_coding
13	75322291	1.39873e-07	13	75297851	75410903	113053	ENSCHIG00000025440		protein_coding
13	75323705	4.31262e-06	13	75297851	75410903	113053	ENSCHIG00000025440		protein_coding
13	75323729	3.41694e-05	13	75297851	75410903	113053	ENSCHIG00000025440		protein_coding
13	75325287	2.09013e-05	13	75297851	75410903	113053	ENSCHIG00000025440		protein_coding
13	75325318	5.46596e-06	13	75297851	75410903	113053	ENSCHIG00000025440		protein_coding
13	75325522	2.3472e-06	13	75297851	75410903	113053	ENSCHIG00000025440		protein_coding
13	75326693	1.98675e-05	13	75297851	75410903	113053	ENSCHIG00000025440		protein_coding
13	75326911	2.59698e-05	13	75297851	75410903	113053	ENSCHIG00000025440		protein_coding
13	75326937	1.41358e-05	13	75297851	75410903	113053	ENSCHIG00000025440		protein_coding
13	75326986	5.43659e-06	13	75297851	75410903	113053	ENSCHIG00000025440		protein_coding
13	75327111	4.45252e-06	13	75297851	75410903	113053	ENSCHIG00000025440		protein_coding
13	75327150	3.65718e-06	13	75297851	75410903	113053	ENSCHIG00000025440		protein_coding
13	75327165	4.75094e-06	13	75297851	75410903	113053	ENSCHIG00000025440		protein_coding
13	75327166	7.32988e-08	13	75297851	75410903	113053	ENSCHIG00000025440		protein_coding
13	75327172	5.31567e-06	13	75297851	75410903	113053	ENSCHIG00000025440		protein_coding
13	75327210	1.60759e-05	13	75297851	75410903	113053	ENSCHIG00000025440		protein_coding
14	42504075	1.27722e-05	14	42559430	42579608	20179	ENSCHIG00000001313		lincRNA
14	81945191	1.83595e-05	14	82043781	82119974	76194	ENSCHIG00000014650	PHF3	protein_coding
14	81945194	5.8571e-06	14	82043781	82119974	76194	ENSCHIG00000014650	PHF3	protein_coding
14	81945220	1.60817e-06	14	82043781	82119974	76194	ENSCHIG00000014650	PHF3	protein_coding
14	81945191	1.83595e-05	14	81917369	81920897	3529	ENSCHIG00000017744		protein_coding
14	81945194	5.8571e-06	14	81917369	81920897	3529	ENSCHIG00000017744		protein_coding
14	81945220	1.60817e-06	14	81917369	81920897	3529	ENSCHIG00000017744		protein_coding
14	66177655	2.8076e-05	14	65988505	66162212	173708	ENSCHIG00000019075	FER1L6	protein_coding
15	59486613	6.44004e-06	15	59533486	59541494	8009	ENSCHIG00000002053		lincRNA
15	76959659	7.29583e-06	15	76975872	77379220	403349	ENSCHIG00000017543	DYNC2H1	protein_coding
15	76959659	7.29583e-06	15	76930371	76957625	27255	ENSCHIG00000021271	DCUN1D5	protein_coding
16	20387042	2.31039e-05	16	20380673	20380772	100	ENSCHIG00000005715	U6	snRNA
16	20387042	2.31039e-05	16	20278646	20330579	51934	ENSCHIG00000013758	RRP15	protein_coding
16	20387042	2.31039e-05	16	20347430	20441654	94225	ENSCHIG00000022660	TGFB2	protein_coding
17	64388621	3.31081e-05	17	64440905	64441052	148	ENSCHIG00000003166		snoRNA
17	327164	9.54427e-08	17	263017	264315	1299	ENSCHIG00000003453		protein_coding
17	327168	2.25594e-05	17	263017	264315	1299	ENSCHIG00000003453		protein_coding
17	327189	6.76242e-06	17	263017	264315	1299	ENSCHIG00000003453		protein_coding
17	327198	2.88828e-08	17	263017	264315	1299	ENSCHIG00000003453		protein_coding
17	327212	5.54738e-07	17	263017	264315	1299	ENSCHIG00000003453		protein_coding
17	327216	2.76076e-05	17	263017	264315	1299	ENSCHIG00000003453		protein_coding
17	327237	3.24746e-08	17	263017	264315	1299	ENSCHIG00000003453		protein_coding
17	327252	1.72647e-05	17	263017	264315	1299	ENSCHIG00000003453		protein_coding
17	327294	2.23602e-05	17	263017	264315	1299	ENSCHIG00000003453		protein_coding
17	327383	3.15824e-05	17	263017	264315	1299	ENSCHIG00000003453		protein_coding
17	327440	1.38568e-05	17	263017	264315	1299	ENSCHIG00000003453		protein_coding
17	327446	3.23334e-05	17	263017	264315	1299	ENSCHIG00000003453		protein_coding
17	327541	1.44181e-05	17	263017	264315	1299	ENSCHIG00000003453		protein_coding
17	327582	2.51353e-06	17	263017	264315	1299	ENSCHIG00000003453		protein_coding
17	327689	6.78081e-06	17	263017	264315	1299	ENSCHIG00000003453		protein_coding
17	327710	1.70309e-05	17	263017	264315	1299	ENSCHIG00000003453		protein_coding
17	327756	5.72251e-06	17	263017	264315	1299	ENSCHIG00000003453		protein_coding
17	327767	5.07883e-06	17	263017	264315	1299	ENSCHIG00000003453		protein_coding
17	327795	5.52797e-06	17	263017	264315	1299	ENSCHIG00000003453		protein_coding
17	327956	2.0628e-06	17	263017	264315	1299	ENSCHIG00000003453		protein_coding
17	327963	1.13043e-05	17	263017	264315	1299	ENSCHIG00000003453		protein_coding
17	328003	1.89969e-05	17	263017	264315	1299	ENSCHIG00000003453		protein_coding
17	328043	1.0034e-05	17	263017	264315	1299	ENSCHIG00000003453		protein_coding
17	328155	6.12065e-07	17	263017	264315	1299	ENSCHIG00000003453		protein_coding
17	328164	1.1225e-06	17	263017	264315	1299	ENSCHIG00000003453		protein_coding
17	328251	1.08141e-06	17	263017	264315	1299	ENSCHIG00000003453		protein_coding
17	328371	1.61638e-05	17	263017	264315	1299	ENSCHIG00000003453		protein_coding
17	328508	1.80272e-05	17	263017	264315	1299	ENSCHIG00000003453		protein_coding
17	328535	1.0976e-05	17	263017	264315	1299	ENSCHIG00000003453		protein_coding
17	328769	2.11357e-06	17	263017	264315	1299	ENSCHIG00000003453		protein_coding
17	328811	3.46536e-06	17	263017	264315	1299	ENSCHIG00000003453		protein_coding
17	328858	1.36781e-06	17	263017	264315	1299	ENSCHIG00000003453		protein_coding
17	328936	8.46551e-06	17	263017	264315	1299	ENSCHIG00000003453		protein_coding
17	329104	8.05222e-06	17	263017	264315	1299	ENSCHIG00000003453		protein_coding
17	329179	1.76721e-06	17	263017	264315	1299	ENSCHIG00000003453		protein_coding
17	329237	2.76302e-06	17	263017	264315	1299	ENSCHIG00000003453		protein_coding
17	329256	7.74114e-07	17	263017	264315	1299	ENSCHIG00000003453		protein_coding
17	329420	2.33365e-05	17	263017	264315	1299	ENSCHIG00000003453		protein_coding
17	329526	1.34267e-06	17	263017	264315	1299	ENSCHIG00000003453		protein_coding
17	329588	1.35295e-06	17	263017	264315	1299	ENSCHIG00000003453		protein_coding
17	329627	7.53119e-07	17	263017	264315	1299	ENSCHIG00000003453		protein_coding
17	329695	1.66083e-05	17	263017	264315	1299	ENSCHIG00000003453		protein_coding
17	329732	2.96678e-05	17	263017	264315	1299	ENSCHIG00000003453		protein_coding
17	329807	6.05196e-07	17	263017	264315	1299	ENSCHIG00000003453		protein_coding
17	329814	4.63518e-06	17	263017	264315	1299	ENSCHIG00000003453		protein_coding
17	329849	8.72138e-07	17	263017	264315	1299	ENSCHIG00000003453		protein_coding
17	329871	2.43548e-05	17	263017	264315	1299	ENSCHIG00000003453		protein_coding
17	330078	7.7355e-06	17	263017	264315	1299	ENSCHIG00000003453		protein_coding
17	330165	6.38075e-06	17	263017	264315	1299	ENSCHIG00000003453		protein_coding
17	330430	3.89732e-05	17	263017	264315	1299	ENSCHIG00000003453		protein_coding
17	330522	1.15382e-05	17	263017	264315	1299	ENSCHIG00000003453		protein_coding
17	330586	1.67854e-07	17	263017	264315	1299	ENSCHIG00000003453		protein_coding
17	330588	1.76518e-05	17	263017	264315	1299	ENSCHIG00000003453		protein_coding
17	330752	5.99167e-06	17	263017	264315	1299	ENSCHIG00000003453		protein_coding
17	330761	8.16757e-06	17	263017	264315	1299	ENSCHIG00000003453		protein_coding
17	330767	7.82787e-07	17	263017	264315	1299	ENSCHIG00000003453		protein_coding
17	330770	1.21401e-05	17	263017	264315	1299	ENSCHIG00000003453		protein_coding
17	330884	1.52079e-05	17	263017	264315	1299	ENSCHIG00000003453		protein_coding
17	330956	4.60562e-06	17	263017	264315	1299	ENSCHIG00000003453		protein_coding
17	330977	7.6342e-07	17	263017	264315	1299	ENSCHIG00000003453		protein_coding
17	331034	6.73547e-06	17	263017	264315	1299	ENSCHIG00000003453		protein_coding
17	331047	2.11321e-07	17	263017	264315	1299	ENSCHIG00000003453		protein_coding
17	331084	3.84596e-06	17	263017	264315	1299	ENSCHIG00000003453		protein_coding
17	331284	4.87926e-06	17	263017	264315	1299	ENSCHIG00000003453		protein_coding
17	331753	2.03806e-05	17	263017	264315	1299	ENSCHIG00000003453		protein_coding
17	331913	3.06146e-05	17	263017	264315	1299	ENSCHIG00000003453		protein_coding
17	332034	6.24294e-06	17	263017	264315	1299	ENSCHIG00000003453		protein_coding
17	332370	1.3628e-08	17	263017	264315	1299	ENSCHIG00000003453		protein_coding
17	332447	3.04893e-06	17	263017	264315	1299	ENSCHIG00000003453		protein_coding
17	332510	1.41531e-05	17	263017	264315	1299	ENSCHIG00000003453		protein_coding
17	332635	8.65317e-07	17	263017	264315	1299	ENSCHIG00000003453		protein_coding
17	332677	8.92611e-06	17	263017	264315	1299	ENSCHIG00000003453		protein_coding
17	338112	2.8655e-05	17	263017	264315	1299	ENSCHIG00000003453		protein_coding
17	338183	2.39933e-05	17	263017	264315	1299	ENSCHIG00000003453		protein_coding
17	338410	3.93426e-06	17	263017	264315	1299	ENSCHIG00000003453		protein_coding
17	338422	4.47599e-06	17	263017	264315	1299	ENSCHIG00000003453		protein_coding
17	338433	4.76847e-06	17	263017	264315	1299	ENSCHIG00000003453		protein_coding
17	338455	5.80618e-06	17	263017	264315	1299	ENSCHIG00000003453		protein_coding
17	338477	4.03364e-06	17	263017	264315	1299	ENSCHIG00000003453		protein_coding
17	338503	2.04186e-07	17	263017	264315	1299	ENSCHIG00000003453		protein_coding
17	338521	2.43874e-06	17	263017	264315	1299	ENSCHIG00000003453		protein_coding
17	338556	9.48978e-06	17	263017	264315	1299	ENSCHIG00000003453		protein_coding
17	338628	3.91905e-05	17	263017	264315	1299	ENSCHIG00000003453		protein_coding
17	338761	4.62216e-06	17	263017	264315	1299	ENSCHIG00000003453		protein_coding
17	338804	2.17328e-06	17	263017	264315	1299	ENSCHIG00000003453		protein_coding
17	338843	2.14457e-05	17	263017	264315	1299	ENSCHIG00000003453		protein_coding
17	338906	1.70171e-05	17	263017	264315	1299	ENSCHIG00000003453		protein_coding
17	339131	1.05177e-05	17	263017	264315	1299	ENSCHIG00000003453		protein_coding
17	339789	2.43235e-05	17	263017	264315	1299	ENSCHIG00000003453		protein_coding
17	340343	3.7302e-07	17	263017	264315	1299	ENSCHIG00000003453		protein_coding
17	340362	3.35106e-05	17	263017	264315	1299	ENSCHIG00000003453		protein_coding
17	340379	2.84724e-05	17	263017	264315	1299	ENSCHIG00000003453		protein_coding
17	340446	1.1154e-06	17	263017	264315	1299	ENSCHIG00000003453		protein_coding
17	340476	7.7999e-07	17	263017	264315	1299	ENSCHIG00000003453		protein_coding
17	340498	1.1127e-05	17	263017	264315	1299	ENSCHIG00000003453		protein_coding
17	340499	3.03961e-05	17	263017	264315	1299	ENSCHIG00000003453		protein_coding
17	340501	2.11179e-05	17	263017	264315	1299	ENSCHIG00000003453		protein_coding
17	340514	7.58148e-08	17	263017	264315	1299	ENSCHIG00000003453		protein_coding
17	340532	2.06647e-07	17	263017	264315	1299	ENSCHIG00000003453		protein_coding
17	340546	1.68172e-05	17	263017	264315	1299	ENSCHIG00000003453		protein_coding
17	340555	2.10257e-05	17	263017	264315	1299	ENSCHIG00000003453		protein_coding
17	340589	8.07675e-08	17	263017	264315	1299	ENSCHIG00000003453		protein_coding
17	340612	7.43776e-06	17	263017	264315	1299	ENSCHIG00000003453		protein_coding
17	340629	2.8042e-05	17	263017	264315	1299	ENSCHIG00000003453		protein_coding
17	340637	3.84204e-06	17	263017	264315	1299	ENSCHIG00000003453		protein_coding
17	340696	1.65514e-05	17	263017	264315	1299	ENSCHIG00000003453		protein_coding
17	341188	2.10338e-05	17	263017	264315	1299	ENSCHIG00000003453		protein_coding
17	341220	2.39548e-05	17	263017	264315	1299	ENSCHIG00000003453		protein_coding
17	341241	1.3584e-05	17	263017	264315	1299	ENSCHIG00000003453		protein_coding
17	341295	6.04611e-06	17	263017	264315	1299	ENSCHIG00000003453		protein_coding
17	341296	6.34361e-06	17	263017	264315	1299	ENSCHIG00000003453		protein_coding
17	341375	5.27082e-06	17	263017	264315	1299	ENSCHIG00000003453		protein_coding
17	341381	8.87047e-07	17	263017	264315	1299	ENSCHIG00000003453		protein_coding
17	341413	9.87269e-07	17	263017	264315	1299	ENSCHIG00000003453		protein_coding
17	341432	8.02244e-06	17	263017	264315	1299	ENSCHIG00000003453		protein_coding
17	341463	8.98224e-06	17	263017	264315	1299	ENSCHIG00000003453		protein_coding
17	341489	2.81411e-05	17	263017	264315	1299	ENSCHIG00000003453		protein_coding
17	341510	2.68628e-05	17	263017	264315	1299	ENSCHIG00000003453		protein_coding
17	341531	1.35322e-05	17	263017	264315	1299	ENSCHIG00000003453		protein_coding
17	341550	1.91978e-05	17	263017	264315	1299	ENSCHIG00000003453		protein_coding
17	341752	4.35052e-06	17	263017	264315	1299	ENSCHIG00000003453		protein_coding
17	341756	6.17945e-06	17	263017	264315	1299	ENSCHIG00000003453		protein_coding
17	341758	1.36583e-06	17	263017	264315	1299	ENSCHIG00000003453		protein_coding
17	341822	1.94025e-05	17	263017	264315	1299	ENSCHIG00000003453		protein_coding
17	341861	8.14193e-06	17	263017	264315	1299	ENSCHIG00000003453		protein_coding
17	342459	1.51902e-06	17	263017	264315	1299	ENSCHIG00000003453		protein_coding
17	342488	3.4553e-06	17	263017	264315	1299	ENSCHIG00000003453		protein_coding
17	342547	2.39971e-05	17	263017	264315	1299	ENSCHIG00000003453		protein_coding
17	342703	8.19975e-07	17	263017	264315	1299	ENSCHIG00000003453		protein_coding
17	343696	1.7973e-05	17	263017	264315	1299	ENSCHIG00000003453		protein_coding
17	344096	4.77748e-07	17	263017	264315	1299	ENSCHIG00000003453		protein_coding
17	344108	1.17333e-07	17	263017	264315	1299	ENSCHIG00000003453		protein_coding
17	344140	4.8681e-06	17	263017	264315	1299	ENSCHIG00000003453		protein_coding
17	344158	2.09764e-07	17	263017	264315	1299	ENSCHIG00000003453		protein_coding
17	344164	1.32422e-06	17	263017	264315	1299	ENSCHIG00000003453		protein_coding
17	344168	6.70681e-06	17	263017	264315	1299	ENSCHIG00000003453		protein_coding
17	344187	4.87937e-06	17	263017	264315	1299	ENSCHIG00000003453		protein_coding
17	344195	2.08529e-06	17	263017	264315	1299	ENSCHIG00000003453		protein_coding
17	344233	2.32354e-05	17	263017	264315	1299	ENSCHIG00000003453		protein_coding
17	344247	8.05955e-06	17	263017	264315	1299	ENSCHIG00000003453		protein_coding
17	344250	2.74204e-05	17	263017	264315	1299	ENSCHIG00000003453		protein_coding
17	344253	1.9038e-06	17	263017	264315	1299	ENSCHIG00000003453		protein_coding
17	344300	1.21283e-07	17	263017	264315	1299	ENSCHIG00000003453		protein_coding
17	344303	1.21693e-06	17	263017	264315	1299	ENSCHIG00000003453		protein_coding
17	344329	4.19606e-07	17	263017	264315	1299	ENSCHIG00000003453		protein_coding
17	345131	1.76618e-05	17	263017	264315	1299	ENSCHIG00000003453		protein_coding
17	345141	6.78637e-07	17	263017	264315	1299	ENSCHIG00000003453		protein_coding
17	345165	1.31441e-06	17	263017	264315	1299	ENSCHIG00000003453		protein_coding
17	345177	3.05192e-06	17	263017	264315	1299	ENSCHIG00000003453		protein_coding
17	345204	8.16947e-07	17	263017	264315	1299	ENSCHIG00000003453		protein_coding
17	345459	1.14226e-07	17	263017	264315	1299	ENSCHIG00000003453		protein_coding
17	345470	3.44751e-05	17	263017	264315	1299	ENSCHIG00000003453		protein_coding
17	345509	4.95842e-07	17	263017	264315	1299	ENSCHIG00000003453		protein_coding
17	345534	6.2743e-08	17	263017	264315	1299	ENSCHIG00000003453		protein_coding
17	345538	8.60635e-07	17	263017	264315	1299	ENSCHIG00000003453		protein_coding
17	345619	1.22317e-06	17	263017	264315	1299	ENSCHIG00000003453		protein_coding
17	345647	1.41637e-06	17	263017	264315	1299	ENSCHIG00000003453		protein_coding
17	345682	3.64256e-06	17	263017	264315	1299	ENSCHIG00000003453		protein_coding
17	345749	1.81694e-05	17	263017	264315	1299	ENSCHIG00000003453		protein_coding
17	345788	1.76025e-05	17	263017	264315	1299	ENSCHIG00000003453		protein_coding
17	345888	2.78491e-05	17	263017	264315	1299	ENSCHIG00000003453		protein_coding
17	346105	3.09213e-05	17	263017	264315	1299	ENSCHIG00000003453		protein_coding
17	346156	2.49741e-07	17	263017	264315	1299	ENSCHIG00000003453		protein_coding
17	346170	2.79174e-07	17	263017	264315	1299	ENSCHIG00000003453		protein_coding
17	346205	1.48395e-05	17	263017	264315	1299	ENSCHIG00000003453		protein_coding
17	346230	4.07705e-06	17	263017	264315	1299	ENSCHIG00000003453		protein_coding
17	346251	1.17521e-05	17	263017	264315	1299	ENSCHIG00000003453		protein_coding
17	346282	6.37066e-08	17	263017	264315	1299	ENSCHIG00000003453		protein_coding
17	346315	9.70358e-06	17	263017	264315	1299	ENSCHIG00000003453		protein_coding
17	346321	3.63068e-07	17	263017	264315	1299	ENSCHIG00000003453		protein_coding
17	346368	3.93084e-06	17	263017	264315	1299	ENSCHIG00000003453		protein_coding
17	346375	2.72047e-06	17	263017	264315	1299	ENSCHIG00000003453		protein_coding
17	346393	1.29817e-05	17	263017	264315	1299	ENSCHIG00000003453		protein_coding
17	346633	3.22545e-06	17	263017	264315	1299	ENSCHIG00000003453		protein_coding
17	346654	9.38869e-07	17	263017	264315	1299	ENSCHIG00000003453		protein_coding
17	346844	1.13926e-06	17	263017	264315	1299	ENSCHIG00000003453		protein_coding
17	346848	6.58063e-07	17	263017	264315	1299	ENSCHIG00000003453		protein_coding
17	347298	7.17179e-06	17	263017	264315	1299	ENSCHIG00000003453		protein_coding
17	347875	5.30799e-06	17	263017	264315	1299	ENSCHIG00000003453		protein_coding
17	348851	9.89276e-06	17	263017	264315	1299	ENSCHIG00000003453		protein_coding
17	348886	4.82976e-06	17	263017	264315	1299	ENSCHIG00000003453		protein_coding
17	348903	2.18315e-05	17	263017	264315	1299	ENSCHIG00000003453		protein_coding
17	348929	1.29151e-05	17	263017	264315	1299	ENSCHIG00000003453		protein_coding
17	348936	2.1036e-05	17	263017	264315	1299	ENSCHIG00000003453		protein_coding
17	348945	1.36166e-06	17	263017	264315	1299	ENSCHIG00000003453		protein_coding
17	349983	2.20917e-06	17	263017	264315	1299	ENSCHIG00000003453		protein_coding
17	350036	1.00353e-05	17	263017	264315	1299	ENSCHIG00000003453		protein_coding
17	350201	3.10425e-05	17	263017	264315	1299	ENSCHIG00000003453		protein_coding
17	353421	2.5506e-05	17	263017	264315	1299	ENSCHIG00000003453		protein_coding
17	356173	3.76929e-05	17	263017	264315	1299	ENSCHIG00000003453		protein_coding
17	356209	2.36513e-06	17	263017	264315	1299	ENSCHIG00000003453		protein_coding
17	358982	3.17596e-06	17	263017	264315	1299	ENSCHIG00000003453		protein_coding
17	363237	3.80152e-05	17	263017	264315	1299	ENSCHIG00000003453		protein_coding
17	327164	9.54427e-08	17	411686	417298	5613	ENSCHIG00000003521		protein_coding
17	327168	2.25594e-05	17	411686	417298	5613	ENSCHIG00000003521		protein_coding
17	327189	6.76242e-06	17	411686	417298	5613	ENSCHIG00000003521		protein_coding
17	327198	2.88828e-08	17	411686	417298	5613	ENSCHIG00000003521		protein_coding
17	327212	5.54738e-07	17	411686	417298	5613	ENSCHIG00000003521		protein_coding
17	327216	2.76076e-05	17	411686	417298	5613	ENSCHIG00000003521		protein_coding
17	327237	3.24746e-08	17	411686	417298	5613	ENSCHIG00000003521		protein_coding
17	327252	1.72647e-05	17	411686	417298	5613	ENSCHIG00000003521		protein_coding
17	327294	2.23602e-05	17	411686	417298	5613	ENSCHIG00000003521		protein_coding
17	327383	3.15824e-05	17	411686	417298	5613	ENSCHIG00000003521		protein_coding
17	327440	1.38568e-05	17	411686	417298	5613	ENSCHIG00000003521		protein_coding
17	327446	3.23334e-05	17	411686	417298	5613	ENSCHIG00000003521		protein_coding
17	327541	1.44181e-05	17	411686	417298	5613	ENSCHIG00000003521		protein_coding
17	327582	2.51353e-06	17	411686	417298	5613	ENSCHIG00000003521		protein_coding
17	327689	6.78081e-06	17	411686	417298	5613	ENSCHIG00000003521		protein_coding
17	327710	1.70309e-05	17	411686	417298	5613	ENSCHIG00000003521		protein_coding
17	327756	5.72251e-06	17	411686	417298	5613	ENSCHIG00000003521		protein_coding
17	327767	5.07883e-06	17	411686	417298	5613	ENSCHIG00000003521		protein_coding
17	327795	5.52797e-06	17	411686	417298	5613	ENSCHIG00000003521		protein_coding
17	327956	2.0628e-06	17	411686	417298	5613	ENSCHIG00000003521		protein_coding
17	327963	1.13043e-05	17	411686	417298	5613	ENSCHIG00000003521		protein_coding
17	328003	1.89969e-05	17	411686	417298	5613	ENSCHIG00000003521		protein_coding
17	328043	1.0034e-05	17	411686	417298	5613	ENSCHIG00000003521		protein_coding
17	328155	6.12065e-07	17	411686	417298	5613	ENSCHIG00000003521		protein_coding
17	328164	1.1225e-06	17	411686	417298	5613	ENSCHIG00000003521		protein_coding
17	328251	1.08141e-06	17	411686	417298	5613	ENSCHIG00000003521		protein_coding
17	328371	1.61638e-05	17	411686	417298	5613	ENSCHIG00000003521		protein_coding
17	328508	1.80272e-05	17	411686	417298	5613	ENSCHIG00000003521		protein_coding
17	328535	1.0976e-05	17	411686	417298	5613	ENSCHIG00000003521		protein_coding
17	328769	2.11357e-06	17	411686	417298	5613	ENSCHIG00000003521		protein_coding
17	328811	3.46536e-06	17	411686	417298	5613	ENSCHIG00000003521		protein_coding
17	328858	1.36781e-06	17	411686	417298	5613	ENSCHIG00000003521		protein_coding
17	328936	8.46551e-06	17	411686	417298	5613	ENSCHIG00000003521		protein_coding
17	329104	8.05222e-06	17	411686	417298	5613	ENSCHIG00000003521		protein_coding
17	329179	1.76721e-06	17	411686	417298	5613	ENSCHIG00000003521		protein_coding
17	329237	2.76302e-06	17	411686	417298	5613	ENSCHIG00000003521		protein_coding
17	329256	7.74114e-07	17	411686	417298	5613	ENSCHIG00000003521		protein_coding
17	329420	2.33365e-05	17	411686	417298	5613	ENSCHIG00000003521		protein_coding
17	329526	1.34267e-06	17	411686	417298	5613	ENSCHIG00000003521		protein_coding
17	329588	1.35295e-06	17	411686	417298	5613	ENSCHIG00000003521		protein_coding
17	329627	7.53119e-07	17	411686	417298	5613	ENSCHIG00000003521		protein_coding
17	329695	1.66083e-05	17	411686	417298	5613	ENSCHIG00000003521		protein_coding
17	329732	2.96678e-05	17	411686	417298	5613	ENSCHIG00000003521		protein_coding
17	329807	6.05196e-07	17	411686	417298	5613	ENSCHIG00000003521		protein_coding
17	329814	4.63518e-06	17	411686	417298	5613	ENSCHIG00000003521		protein_coding
17	329849	8.72138e-07	17	411686	417298	5613	ENSCHIG00000003521		protein_coding
17	329871	2.43548e-05	17	411686	417298	5613	ENSCHIG00000003521		protein_coding
17	330078	7.7355e-06	17	411686	417298	5613	ENSCHIG00000003521		protein_coding
17	330165	6.38075e-06	17	411686	417298	5613	ENSCHIG00000003521		protein_coding
17	330430	3.89732e-05	17	411686	417298	5613	ENSCHIG00000003521		protein_coding
17	330522	1.15382e-05	17	411686	417298	5613	ENSCHIG00000003521		protein_coding
17	330586	1.67854e-07	17	411686	417298	5613	ENSCHIG00000003521		protein_coding
17	330588	1.76518e-05	17	411686	417298	5613	ENSCHIG00000003521		protein_coding
17	330752	5.99167e-06	17	411686	417298	5613	ENSCHIG00000003521		protein_coding
17	330761	8.16757e-06	17	411686	417298	5613	ENSCHIG00000003521		protein_coding
17	330767	7.82787e-07	17	411686	417298	5613	ENSCHIG00000003521		protein_coding
17	330770	1.21401e-05	17	411686	417298	5613	ENSCHIG00000003521		protein_coding
17	330884	1.52079e-05	17	411686	417298	5613	ENSCHIG00000003521		protein_coding
17	330956	4.60562e-06	17	411686	417298	5613	ENSCHIG00000003521		protein_coding
17	330977	7.6342e-07	17	411686	417298	5613	ENSCHIG00000003521		protein_coding
17	331034	6.73547e-06	17	411686	417298	5613	ENSCHIG00000003521		protein_coding
17	331047	2.11321e-07	17	411686	417298	5613	ENSCHIG00000003521		protein_coding
17	331084	3.84596e-06	17	411686	417298	5613	ENSCHIG00000003521		protein_coding
17	331284	4.87926e-06	17	411686	417298	5613	ENSCHIG00000003521		protein_coding
17	331753	2.03806e-05	17	411686	417298	5613	ENSCHIG00000003521		protein_coding
17	331913	3.06146e-05	17	411686	417298	5613	ENSCHIG00000003521		protein_coding
17	332034	6.24294e-06	17	411686	417298	5613	ENSCHIG00000003521		protein_coding
17	332370	1.3628e-08	17	411686	417298	5613	ENSCHIG00000003521		protein_coding
17	332447	3.04893e-06	17	411686	417298	5613	ENSCHIG00000003521		protein_coding
17	332510	1.41531e-05	17	411686	417298	5613	ENSCHIG00000003521		protein_coding
17	332635	8.65317e-07	17	411686	417298	5613	ENSCHIG00000003521		protein_coding
17	332677	8.92611e-06	17	411686	417298	5613	ENSCHIG00000003521		protein_coding
17	338112	2.8655e-05	17	411686	417298	5613	ENSCHIG00000003521		protein_coding
17	338183	2.39933e-05	17	411686	417298	5613	ENSCHIG00000003521		protein_coding
17	338410	3.93426e-06	17	411686	417298	5613	ENSCHIG00000003521		protein_coding
17	338422	4.47599e-06	17	411686	417298	5613	ENSCHIG00000003521		protein_coding
17	338433	4.76847e-06	17	411686	417298	5613	ENSCHIG00000003521		protein_coding
17	338455	5.80618e-06	17	411686	417298	5613	ENSCHIG00000003521		protein_coding
17	338477	4.03364e-06	17	411686	417298	5613	ENSCHIG00000003521		protein_coding
17	338503	2.04186e-07	17	411686	417298	5613	ENSCHIG00000003521		protein_coding
17	338521	2.43874e-06	17	411686	417298	5613	ENSCHIG00000003521		protein_coding
17	338556	9.48978e-06	17	411686	417298	5613	ENSCHIG00000003521		protein_coding
17	338628	3.91905e-05	17	411686	417298	5613	ENSCHIG00000003521		protein_coding
17	338761	4.62216e-06	17	411686	417298	5613	ENSCHIG00000003521		protein_coding
17	338804	2.17328e-06	17	411686	417298	5613	ENSCHIG00000003521		protein_coding
17	338843	2.14457e-05	17	411686	417298	5613	ENSCHIG00000003521		protein_coding
17	338906	1.70171e-05	17	411686	417298	5613	ENSCHIG00000003521		protein_coding
17	339131	1.05177e-05	17	411686	417298	5613	ENSCHIG00000003521		protein_coding
17	339789	2.43235e-05	17	411686	417298	5613	ENSCHIG00000003521		protein_coding
17	340343	3.7302e-07	17	411686	417298	5613	ENSCHIG00000003521		protein_coding
17	340362	3.35106e-05	17	411686	417298	5613	ENSCHIG00000003521		protein_coding
17	340379	2.84724e-05	17	411686	417298	5613	ENSCHIG00000003521		protein_coding
17	340446	1.1154e-06	17	411686	417298	5613	ENSCHIG00000003521		protein_coding
17	340476	7.7999e-07	17	411686	417298	5613	ENSCHIG00000003521		protein_coding
17	340498	1.1127e-05	17	411686	417298	5613	ENSCHIG00000003521		protein_coding
17	340499	3.03961e-05	17	411686	417298	5613	ENSCHIG00000003521		protein_coding
17	340501	2.11179e-05	17	411686	417298	5613	ENSCHIG00000003521		protein_coding
17	340514	7.58148e-08	17	411686	417298	5613	ENSCHIG00000003521		protein_coding
17	340532	2.06647e-07	17	411686	417298	5613	ENSCHIG00000003521		protein_coding
17	340546	1.68172e-05	17	411686	417298	5613	ENSCHIG00000003521		protein_coding
17	340555	2.10257e-05	17	411686	417298	5613	ENSCHIG00000003521		protein_coding
17	340589	8.07675e-08	17	411686	417298	5613	ENSCHIG00000003521		protein_coding
17	340612	7.43776e-06	17	411686	417298	5613	ENSCHIG00000003521		protein_coding
17	340629	2.8042e-05	17	411686	417298	5613	ENSCHIG00000003521		protein_coding
17	340637	3.84204e-06	17	411686	417298	5613	ENSCHIG00000003521		protein_coding
17	340696	1.65514e-05	17	411686	417298	5613	ENSCHIG00000003521		protein_coding
17	341188	2.10338e-05	17	411686	417298	5613	ENSCHIG00000003521		protein_coding
17	341220	2.39548e-05	17	411686	417298	5613	ENSCHIG00000003521		protein_coding
17	341241	1.3584e-05	17	411686	417298	5613	ENSCHIG00000003521		protein_coding
17	341295	6.04611e-06	17	411686	417298	5613	ENSCHIG00000003521		protein_coding
17	341296	6.34361e-06	17	411686	417298	5613	ENSCHIG00000003521		protein_coding
17	341375	5.27082e-06	17	411686	417298	5613	ENSCHIG00000003521		protein_coding
17	341381	8.87047e-07	17	411686	417298	5613	ENSCHIG00000003521		protein_coding
17	341413	9.87269e-07	17	411686	417298	5613	ENSCHIG00000003521		protein_coding
17	341432	8.02244e-06	17	411686	417298	5613	ENSCHIG00000003521		protein_coding
17	341463	8.98224e-06	17	411686	417298	5613	ENSCHIG00000003521		protein_coding
17	341489	2.81411e-05	17	411686	417298	5613	ENSCHIG00000003521		protein_coding
17	341510	2.68628e-05	17	411686	417298	5613	ENSCHIG00000003521		protein_coding
17	341531	1.35322e-05	17	411686	417298	5613	ENSCHIG00000003521		protein_coding
17	341550	1.91978e-05	17	411686	417298	5613	ENSCHIG00000003521		protein_coding
17	341752	4.35052e-06	17	411686	417298	5613	ENSCHIG00000003521		protein_coding
17	341756	6.17945e-06	17	411686	417298	5613	ENSCHIG00000003521		protein_coding
17	341758	1.36583e-06	17	411686	417298	5613	ENSCHIG00000003521		protein_coding
17	341822	1.94025e-05	17	411686	417298	5613	ENSCHIG00000003521		protein_coding
17	341861	8.14193e-06	17	411686	417298	5613	ENSCHIG00000003521		protein_coding
17	342459	1.51902e-06	17	411686	417298	5613	ENSCHIG00000003521		protein_coding
17	342488	3.4553e-06	17	411686	417298	5613	ENSCHIG00000003521		protein_coding
17	342547	2.39971e-05	17	411686	417298	5613	ENSCHIG00000003521		protein_coding
17	342703	8.19975e-07	17	411686	417298	5613	ENSCHIG00000003521		protein_coding
17	343696	1.7973e-05	17	411686	417298	5613	ENSCHIG00000003521		protein_coding
17	344096	4.77748e-07	17	411686	417298	5613	ENSCHIG00000003521		protein_coding
17	344108	1.17333e-07	17	411686	417298	5613	ENSCHIG00000003521		protein_coding
17	344140	4.8681e-06	17	411686	417298	5613	ENSCHIG00000003521		protein_coding
17	344158	2.09764e-07	17	411686	417298	5613	ENSCHIG00000003521		protein_coding
17	344164	1.32422e-06	17	411686	417298	5613	ENSCHIG00000003521		protein_coding
17	344168	6.70681e-06	17	411686	417298	5613	ENSCHIG00000003521		protein_coding
17	344187	4.87937e-06	17	411686	417298	5613	ENSCHIG00000003521		protein_coding
17	344195	2.08529e-06	17	411686	417298	5613	ENSCHIG00000003521		protein_coding
17	344233	2.32354e-05	17	411686	417298	5613	ENSCHIG00000003521		protein_coding
17	344247	8.05955e-06	17	411686	417298	5613	ENSCHIG00000003521		protein_coding
17	344250	2.74204e-05	17	411686	417298	5613	ENSCHIG00000003521		protein_coding
17	344253	1.9038e-06	17	411686	417298	5613	ENSCHIG00000003521		protein_coding
17	344300	1.21283e-07	17	411686	417298	5613	ENSCHIG00000003521		protein_coding
17	344303	1.21693e-06	17	411686	417298	5613	ENSCHIG00000003521		protein_coding
17	344329	4.19606e-07	17	411686	417298	5613	ENSCHIG00000003521		protein_coding
17	345131	1.76618e-05	17	411686	417298	5613	ENSCHIG00000003521		protein_coding
17	345141	6.78637e-07	17	411686	417298	5613	ENSCHIG00000003521		protein_coding
17	345165	1.31441e-06	17	411686	417298	5613	ENSCHIG00000003521		protein_coding
17	345177	3.05192e-06	17	411686	417298	5613	ENSCHIG00000003521		protein_coding
17	345204	8.16947e-07	17	411686	417298	5613	ENSCHIG00000003521		protein_coding
17	345459	1.14226e-07	17	411686	417298	5613	ENSCHIG00000003521		protein_coding
17	345470	3.44751e-05	17	411686	417298	5613	ENSCHIG00000003521		protein_coding
17	345509	4.95842e-07	17	411686	417298	5613	ENSCHIG00000003521		protein_coding
17	345534	6.2743e-08	17	411686	417298	5613	ENSCHIG00000003521		protein_coding
17	345538	8.60635e-07	17	411686	417298	5613	ENSCHIG00000003521		protein_coding
17	345619	1.22317e-06	17	411686	417298	5613	ENSCHIG00000003521		protein_coding
17	345647	1.41637e-06	17	411686	417298	5613	ENSCHIG00000003521		protein_coding
17	345682	3.64256e-06	17	411686	417298	5613	ENSCHIG00000003521		protein_coding
17	345749	1.81694e-05	17	411686	417298	5613	ENSCHIG00000003521		protein_coding
17	345788	1.76025e-05	17	411686	417298	5613	ENSCHIG00000003521		protein_coding
17	345888	2.78491e-05	17	411686	417298	5613	ENSCHIG00000003521		protein_coding
17	346105	3.09213e-05	17	411686	417298	5613	ENSCHIG00000003521		protein_coding
17	346156	2.49741e-07	17	411686	417298	5613	ENSCHIG00000003521		protein_coding
17	346170	2.79174e-07	17	411686	417298	5613	ENSCHIG00000003521		protein_coding
17	346205	1.48395e-05	17	411686	417298	5613	ENSCHIG00000003521		protein_coding
17	346230	4.07705e-06	17	411686	417298	5613	ENSCHIG00000003521		protein_coding
17	346251	1.17521e-05	17	411686	417298	5613	ENSCHIG00000003521		protein_coding
17	346282	6.37066e-08	17	411686	417298	5613	ENSCHIG00000003521		protein_coding
17	346315	9.70358e-06	17	411686	417298	5613	ENSCHIG00000003521		protein_coding
17	346321	3.63068e-07	17	411686	417298	5613	ENSCHIG00000003521		protein_coding
17	346368	3.93084e-06	17	411686	417298	5613	ENSCHIG00000003521		protein_coding
17	346375	2.72047e-06	17	411686	417298	5613	ENSCHIG00000003521		protein_coding
17	346393	1.29817e-05	17	411686	417298	5613	ENSCHIG00000003521		protein_coding
17	346633	3.22545e-06	17	411686	417298	5613	ENSCHIG00000003521		protein_coding
17	346654	9.38869e-07	17	411686	417298	5613	ENSCHIG00000003521		protein_coding
17	346844	1.13926e-06	17	411686	417298	5613	ENSCHIG00000003521		protein_coding
17	346848	6.58063e-07	17	411686	417298	5613	ENSCHIG00000003521		protein_coding
17	347298	7.17179e-06	17	411686	417298	5613	ENSCHIG00000003521		protein_coding
17	347875	5.30799e-06	17	411686	417298	5613	ENSCHIG00000003521		protein_coding
17	348851	9.89276e-06	17	411686	417298	5613	ENSCHIG00000003521		protein_coding
17	348886	4.82976e-06	17	411686	417298	5613	ENSCHIG00000003521		protein_coding
17	348903	2.18315e-05	17	411686	417298	5613	ENSCHIG00000003521		protein_coding
17	348929	1.29151e-05	17	411686	417298	5613	ENSCHIG00000003521		protein_coding
17	348936	2.1036e-05	17	411686	417298	5613	ENSCHIG00000003521		protein_coding
17	348945	1.36166e-06	17	411686	417298	5613	ENSCHIG00000003521		protein_coding
17	349983	2.20917e-06	17	411686	417298	5613	ENSCHIG00000003521		protein_coding
17	350036	1.00353e-05	17	411686	417298	5613	ENSCHIG00000003521		protein_coding
17	350201	3.10425e-05	17	411686	417298	5613	ENSCHIG00000003521		protein_coding
17	353421	2.5506e-05	17	411686	417298	5613	ENSCHIG00000003521		protein_coding
17	356173	3.76929e-05	17	411686	417298	5613	ENSCHIG00000003521		protein_coding
17	356209	2.36513e-06	17	411686	417298	5613	ENSCHIG00000003521		protein_coding
17	358982	3.17596e-06	17	411686	417298	5613	ENSCHIG00000003521		protein_coding
17	363237	3.80152e-05	17	411686	417298	5613	ENSCHIG00000003521		protein_coding
17	365741	6.25354e-06	17	411686	417298	5613	ENSCHIG00000003521		protein_coding
17	365754	7.75537e-06	17	411686	417298	5613	ENSCHIG00000003521		protein_coding
17	365771	1.25326e-05	17	411686	417298	5613	ENSCHIG00000003521		protein_coding
17	365820	1.41257e-07	17	411686	417298	5613	ENSCHIG00000003521		protein_coding
17	365826	1.99077e-06	17	411686	417298	5613	ENSCHIG00000003521		protein_coding
17	366032	1.54805e-05	17	411686	417298	5613	ENSCHIG00000003521		protein_coding
17	366048	2.12996e-06	17	411686	417298	5613	ENSCHIG00000003521		protein_coding
17	377439	6.3737e-06	17	411686	417298	5613	ENSCHIG00000003521		protein_coding
17	378339	1.56582e-05	17	411686	417298	5613	ENSCHIG00000003521		protein_coding
17	378378	1.09334e-07	17	411686	417298	5613	ENSCHIG00000003521		protein_coding
17	378379	6.69177e-06	17	411686	417298	5613	ENSCHIG00000003521		protein_coding
17	378403	6.06709e-06	17	411686	417298	5613	ENSCHIG00000003521		protein_coding
17	499968	7.60323e-06	17	411686	417298	5613	ENSCHIG00000003521		protein_coding
17	500026	2.42227e-05	17	411686	417298	5613	ENSCHIG00000003521		protein_coding
17	500556	5.11571e-06	17	411686	417298	5613	ENSCHIG00000003521		protein_coding
17	500618	7.79775e-06	17	411686	417298	5613	ENSCHIG00000003521		protein_coding
17	500634	1.2506e-05	17	411686	417298	5613	ENSCHIG00000003521		protein_coding
17	502078	1.63485e-05	17	411686	417298	5613	ENSCHIG00000003521		protein_coding
17	502102	2.22675e-05	17	411686	417298	5613	ENSCHIG00000003521		protein_coding
17	327164	9.54427e-08	17	372488	374119	1632	ENSCHIG00000004635		processed_pseudogene
17	327168	2.25594e-05	17	372488	374119	1632	ENSCHIG00000004635		processed_pseudogene
17	327189	6.76242e-06	17	372488	374119	1632	ENSCHIG00000004635		processed_pseudogene
17	327198	2.88828e-08	17	372488	374119	1632	ENSCHIG00000004635		processed_pseudogene
17	327212	5.54738e-07	17	372488	374119	1632	ENSCHIG00000004635		processed_pseudogene
17	327216	2.76076e-05	17	372488	374119	1632	ENSCHIG00000004635		processed_pseudogene
17	327237	3.24746e-08	17	372488	374119	1632	ENSCHIG00000004635		processed_pseudogene
17	327252	1.72647e-05	17	372488	374119	1632	ENSCHIG00000004635		processed_pseudogene
17	327294	2.23602e-05	17	372488	374119	1632	ENSCHIG00000004635		processed_pseudogene
17	327383	3.15824e-05	17	372488	374119	1632	ENSCHIG00000004635		processed_pseudogene
17	327440	1.38568e-05	17	372488	374119	1632	ENSCHIG00000004635		processed_pseudogene
17	327446	3.23334e-05	17	372488	374119	1632	ENSCHIG00000004635		processed_pseudogene
17	327541	1.44181e-05	17	372488	374119	1632	ENSCHIG00000004635		processed_pseudogene
17	327582	2.51353e-06	17	372488	374119	1632	ENSCHIG00000004635		processed_pseudogene
17	327689	6.78081e-06	17	372488	374119	1632	ENSCHIG00000004635		processed_pseudogene
17	327710	1.70309e-05	17	372488	374119	1632	ENSCHIG00000004635		processed_pseudogene
17	327756	5.72251e-06	17	372488	374119	1632	ENSCHIG00000004635		processed_pseudogene
17	327767	5.07883e-06	17	372488	374119	1632	ENSCHIG00000004635		processed_pseudogene
17	327795	5.52797e-06	17	372488	374119	1632	ENSCHIG00000004635		processed_pseudogene
17	327956	2.0628e-06	17	372488	374119	1632	ENSCHIG00000004635		processed_pseudogene
17	327963	1.13043e-05	17	372488	374119	1632	ENSCHIG00000004635		processed_pseudogene
17	328003	1.89969e-05	17	372488	374119	1632	ENSCHIG00000004635		processed_pseudogene
17	328043	1.0034e-05	17	372488	374119	1632	ENSCHIG00000004635		processed_pseudogene
17	328155	6.12065e-07	17	372488	374119	1632	ENSCHIG00000004635		processed_pseudogene
17	328164	1.1225e-06	17	372488	374119	1632	ENSCHIG00000004635		processed_pseudogene
17	328251	1.08141e-06	17	372488	374119	1632	ENSCHIG00000004635		processed_pseudogene
17	328371	1.61638e-05	17	372488	374119	1632	ENSCHIG00000004635		processed_pseudogene
17	328508	1.80272e-05	17	372488	374119	1632	ENSCHIG00000004635		processed_pseudogene
17	328535	1.0976e-05	17	372488	374119	1632	ENSCHIG00000004635		processed_pseudogene
17	328769	2.11357e-06	17	372488	374119	1632	ENSCHIG00000004635		processed_pseudogene
17	328811	3.46536e-06	17	372488	374119	1632	ENSCHIG00000004635		processed_pseudogene
17	328858	1.36781e-06	17	372488	374119	1632	ENSCHIG00000004635		processed_pseudogene
17	328936	8.46551e-06	17	372488	374119	1632	ENSCHIG00000004635		processed_pseudogene
17	329104	8.05222e-06	17	372488	374119	1632	ENSCHIG00000004635		processed_pseudogene
17	329179	1.76721e-06	17	372488	374119	1632	ENSCHIG00000004635		processed_pseudogene
17	329237	2.76302e-06	17	372488	374119	1632	ENSCHIG00000004635		processed_pseudogene
17	329256	7.74114e-07	17	372488	374119	1632	ENSCHIG00000004635		processed_pseudogene
17	329420	2.33365e-05	17	372488	374119	1632	ENSCHIG00000004635		processed_pseudogene
17	329526	1.34267e-06	17	372488	374119	1632	ENSCHIG00000004635		processed_pseudogene
17	329588	1.35295e-06	17	372488	374119	1632	ENSCHIG00000004635		processed_pseudogene
17	329627	7.53119e-07	17	372488	374119	1632	ENSCHIG00000004635		processed_pseudogene
17	329695	1.66083e-05	17	372488	374119	1632	ENSCHIG00000004635		processed_pseudogene
17	329732	2.96678e-05	17	372488	374119	1632	ENSCHIG00000004635		processed_pseudogene
17	329807	6.05196e-07	17	372488	374119	1632	ENSCHIG00000004635		processed_pseudogene
17	329814	4.63518e-06	17	372488	374119	1632	ENSCHIG00000004635		processed_pseudogene
17	329849	8.72138e-07	17	372488	374119	1632	ENSCHIG00000004635		processed_pseudogene
17	329871	2.43548e-05	17	372488	374119	1632	ENSCHIG00000004635		processed_pseudogene
17	330078	7.7355e-06	17	372488	374119	1632	ENSCHIG00000004635		processed_pseudogene
17	330165	6.38075e-06	17	372488	374119	1632	ENSCHIG00000004635		processed_pseudogene
17	330430	3.89732e-05	17	372488	374119	1632	ENSCHIG00000004635		processed_pseudogene
17	330522	1.15382e-05	17	372488	374119	1632	ENSCHIG00000004635		processed_pseudogene
17	330586	1.67854e-07	17	372488	374119	1632	ENSCHIG00000004635		processed_pseudogene
17	330588	1.76518e-05	17	372488	374119	1632	ENSCHIG00000004635		processed_pseudogene
17	330752	5.99167e-06	17	372488	374119	1632	ENSCHIG00000004635		processed_pseudogene
17	330761	8.16757e-06	17	372488	374119	1632	ENSCHIG00000004635		processed_pseudogene
17	330767	7.82787e-07	17	372488	374119	1632	ENSCHIG00000004635		processed_pseudogene
17	330770	1.21401e-05	17	372488	374119	1632	ENSCHIG00000004635		processed_pseudogene
17	330884	1.52079e-05	17	372488	374119	1632	ENSCHIG00000004635		processed_pseudogene
17	330956	4.60562e-06	17	372488	374119	1632	ENSCHIG00000004635		processed_pseudogene
17	330977	7.6342e-07	17	372488	374119	1632	ENSCHIG00000004635		processed_pseudogene
17	331034	6.73547e-06	17	372488	374119	1632	ENSCHIG00000004635		processed_pseudogene
17	331047	2.11321e-07	17	372488	374119	1632	ENSCHIG00000004635		processed_pseudogene
17	331084	3.84596e-06	17	372488	374119	1632	ENSCHIG00000004635		processed_pseudogene
17	331284	4.87926e-06	17	372488	374119	1632	ENSCHIG00000004635		processed_pseudogene
17	331753	2.03806e-05	17	372488	374119	1632	ENSCHIG00000004635		processed_pseudogene
17	331913	3.06146e-05	17	372488	374119	1632	ENSCHIG00000004635		processed_pseudogene
17	332034	6.24294e-06	17	372488	374119	1632	ENSCHIG00000004635		processed_pseudogene
17	332370	1.3628e-08	17	372488	374119	1632	ENSCHIG00000004635		processed_pseudogene
17	332447	3.04893e-06	17	372488	374119	1632	ENSCHIG00000004635		processed_pseudogene
17	332510	1.41531e-05	17	372488	374119	1632	ENSCHIG00000004635		processed_pseudogene
17	332635	8.65317e-07	17	372488	374119	1632	ENSCHIG00000004635		processed_pseudogene
17	332677	8.92611e-06	17	372488	374119	1632	ENSCHIG00000004635		processed_pseudogene
17	338112	2.8655e-05	17	372488	374119	1632	ENSCHIG00000004635		processed_pseudogene
17	338183	2.39933e-05	17	372488	374119	1632	ENSCHIG00000004635		processed_pseudogene
17	338410	3.93426e-06	17	372488	374119	1632	ENSCHIG00000004635		processed_pseudogene
17	338422	4.47599e-06	17	372488	374119	1632	ENSCHIG00000004635		processed_pseudogene
17	338433	4.76847e-06	17	372488	374119	1632	ENSCHIG00000004635		processed_pseudogene
17	338455	5.80618e-06	17	372488	374119	1632	ENSCHIG00000004635		processed_pseudogene
17	338477	4.03364e-06	17	372488	374119	1632	ENSCHIG00000004635		processed_pseudogene
17	338503	2.04186e-07	17	372488	374119	1632	ENSCHIG00000004635		processed_pseudogene
17	338521	2.43874e-06	17	372488	374119	1632	ENSCHIG00000004635		processed_pseudogene
17	338556	9.48978e-06	17	372488	374119	1632	ENSCHIG00000004635		processed_pseudogene
17	338628	3.91905e-05	17	372488	374119	1632	ENSCHIG00000004635		processed_pseudogene
17	338761	4.62216e-06	17	372488	374119	1632	ENSCHIG00000004635		processed_pseudogene
17	338804	2.17328e-06	17	372488	374119	1632	ENSCHIG00000004635		processed_pseudogene
17	338843	2.14457e-05	17	372488	374119	1632	ENSCHIG00000004635		processed_pseudogene
17	338906	1.70171e-05	17	372488	374119	1632	ENSCHIG00000004635		processed_pseudogene
17	339131	1.05177e-05	17	372488	374119	1632	ENSCHIG00000004635		processed_pseudogene
17	339789	2.43235e-05	17	372488	374119	1632	ENSCHIG00000004635		processed_pseudogene
17	340343	3.7302e-07	17	372488	374119	1632	ENSCHIG00000004635		processed_pseudogene
17	340362	3.35106e-05	17	372488	374119	1632	ENSCHIG00000004635		processed_pseudogene
17	340379	2.84724e-05	17	372488	374119	1632	ENSCHIG00000004635		processed_pseudogene
17	340446	1.1154e-06	17	372488	374119	1632	ENSCHIG00000004635		processed_pseudogene
17	340476	7.7999e-07	17	372488	374119	1632	ENSCHIG00000004635		processed_pseudogene
17	340498	1.1127e-05	17	372488	374119	1632	ENSCHIG00000004635		processed_pseudogene
17	340499	3.03961e-05	17	372488	374119	1632	ENSCHIG00000004635		processed_pseudogene
17	340501	2.11179e-05	17	372488	374119	1632	ENSCHIG00000004635		processed_pseudogene
17	340514	7.58148e-08	17	372488	374119	1632	ENSCHIG00000004635		processed_pseudogene
17	340532	2.06647e-07	17	372488	374119	1632	ENSCHIG00000004635		processed_pseudogene
17	340546	1.68172e-05	17	372488	374119	1632	ENSCHIG00000004635		processed_pseudogene
17	340555	2.10257e-05	17	372488	374119	1632	ENSCHIG00000004635		processed_pseudogene
17	340589	8.07675e-08	17	372488	374119	1632	ENSCHIG00000004635		processed_pseudogene
17	340612	7.43776e-06	17	372488	374119	1632	ENSCHIG00000004635		processed_pseudogene
17	340629	2.8042e-05	17	372488	374119	1632	ENSCHIG00000004635		processed_pseudogene
17	340637	3.84204e-06	17	372488	374119	1632	ENSCHIG00000004635		processed_pseudogene
17	340696	1.65514e-05	17	372488	374119	1632	ENSCHIG00000004635		processed_pseudogene
17	341188	2.10338e-05	17	372488	374119	1632	ENSCHIG00000004635		processed_pseudogene
17	341220	2.39548e-05	17	372488	374119	1632	ENSCHIG00000004635		processed_pseudogene
17	341241	1.3584e-05	17	372488	374119	1632	ENSCHIG00000004635		processed_pseudogene
17	341295	6.04611e-06	17	372488	374119	1632	ENSCHIG00000004635		processed_pseudogene
17	341296	6.34361e-06	17	372488	374119	1632	ENSCHIG00000004635		processed_pseudogene
17	341375	5.27082e-06	17	372488	374119	1632	ENSCHIG00000004635		processed_pseudogene
17	341381	8.87047e-07	17	372488	374119	1632	ENSCHIG00000004635		processed_pseudogene
17	341413	9.87269e-07	17	372488	374119	1632	ENSCHIG00000004635		processed_pseudogene
17	341432	8.02244e-06	17	372488	374119	1632	ENSCHIG00000004635		processed_pseudogene
17	341463	8.98224e-06	17	372488	374119	1632	ENSCHIG00000004635		processed_pseudogene
17	341489	2.81411e-05	17	372488	374119	1632	ENSCHIG00000004635		processed_pseudogene
17	341510	2.68628e-05	17	372488	374119	1632	ENSCHIG00000004635		processed_pseudogene
17	341531	1.35322e-05	17	372488	374119	1632	ENSCHIG00000004635		processed_pseudogene
17	341550	1.91978e-05	17	372488	374119	1632	ENSCHIG00000004635		processed_pseudogene
17	341752	4.35052e-06	17	372488	374119	1632	ENSCHIG00000004635		processed_pseudogene
17	341756	6.17945e-06	17	372488	374119	1632	ENSCHIG00000004635		processed_pseudogene
17	341758	1.36583e-06	17	372488	374119	1632	ENSCHIG00000004635		processed_pseudogene
17	341822	1.94025e-05	17	372488	374119	1632	ENSCHIG00000004635		processed_pseudogene
17	341861	8.14193e-06	17	372488	374119	1632	ENSCHIG00000004635		processed_pseudogene
17	342459	1.51902e-06	17	372488	374119	1632	ENSCHIG00000004635		processed_pseudogene
17	342488	3.4553e-06	17	372488	374119	1632	ENSCHIG00000004635		processed_pseudogene
17	342547	2.39971e-05	17	372488	374119	1632	ENSCHIG00000004635		processed_pseudogene
17	342703	8.19975e-07	17	372488	374119	1632	ENSCHIG00000004635		processed_pseudogene
17	343696	1.7973e-05	17	372488	374119	1632	ENSCHIG00000004635		processed_pseudogene
17	344096	4.77748e-07	17	372488	374119	1632	ENSCHIG00000004635		processed_pseudogene
17	344108	1.17333e-07	17	372488	374119	1632	ENSCHIG00000004635		processed_pseudogene
17	344140	4.8681e-06	17	372488	374119	1632	ENSCHIG00000004635		processed_pseudogene
17	344158	2.09764e-07	17	372488	374119	1632	ENSCHIG00000004635		processed_pseudogene
17	344164	1.32422e-06	17	372488	374119	1632	ENSCHIG00000004635		processed_pseudogene
17	344168	6.70681e-06	17	372488	374119	1632	ENSCHIG00000004635		processed_pseudogene
17	344187	4.87937e-06	17	372488	374119	1632	ENSCHIG00000004635		processed_pseudogene
17	344195	2.08529e-06	17	372488	374119	1632	ENSCHIG00000004635		processed_pseudogene
17	344233	2.32354e-05	17	372488	374119	1632	ENSCHIG00000004635		processed_pseudogene
17	344247	8.05955e-06	17	372488	374119	1632	ENSCHIG00000004635		processed_pseudogene
17	344250	2.74204e-05	17	372488	374119	1632	ENSCHIG00000004635		processed_pseudogene
17	344253	1.9038e-06	17	372488	374119	1632	ENSCHIG00000004635		processed_pseudogene
17	344300	1.21283e-07	17	372488	374119	1632	ENSCHIG00000004635		processed_pseudogene
17	344303	1.21693e-06	17	372488	374119	1632	ENSCHIG00000004635		processed_pseudogene
17	344329	4.19606e-07	17	372488	374119	1632	ENSCHIG00000004635		processed_pseudogene
17	345131	1.76618e-05	17	372488	374119	1632	ENSCHIG00000004635		processed_pseudogene
17	345141	6.78637e-07	17	372488	374119	1632	ENSCHIG00000004635		processed_pseudogene
17	345165	1.31441e-06	17	372488	374119	1632	ENSCHIG00000004635		processed_pseudogene
17	345177	3.05192e-06	17	372488	374119	1632	ENSCHIG00000004635		processed_pseudogene
17	345204	8.16947e-07	17	372488	374119	1632	ENSCHIG00000004635		processed_pseudogene
17	345459	1.14226e-07	17	372488	374119	1632	ENSCHIG00000004635		processed_pseudogene
17	345470	3.44751e-05	17	372488	374119	1632	ENSCHIG00000004635		processed_pseudogene
17	345509	4.95842e-07	17	372488	374119	1632	ENSCHIG00000004635		processed_pseudogene
17	345534	6.2743e-08	17	372488	374119	1632	ENSCHIG00000004635		processed_pseudogene
17	345538	8.60635e-07	17	372488	374119	1632	ENSCHIG00000004635		processed_pseudogene
17	345619	1.22317e-06	17	372488	374119	1632	ENSCHIG00000004635		processed_pseudogene
17	345647	1.41637e-06	17	372488	374119	1632	ENSCHIG00000004635		processed_pseudogene
17	345682	3.64256e-06	17	372488	374119	1632	ENSCHIG00000004635		processed_pseudogene
17	345749	1.81694e-05	17	372488	374119	1632	ENSCHIG00000004635		processed_pseudogene
17	345788	1.76025e-05	17	372488	374119	1632	ENSCHIG00000004635		processed_pseudogene
17	345888	2.78491e-05	17	372488	374119	1632	ENSCHIG00000004635		processed_pseudogene
17	346105	3.09213e-05	17	372488	374119	1632	ENSCHIG00000004635		processed_pseudogene
17	346156	2.49741e-07	17	372488	374119	1632	ENSCHIG00000004635		processed_pseudogene
17	346170	2.79174e-07	17	372488	374119	1632	ENSCHIG00000004635		processed_pseudogene
17	346205	1.48395e-05	17	372488	374119	1632	ENSCHIG00000004635		processed_pseudogene
17	346230	4.07705e-06	17	372488	374119	1632	ENSCHIG00000004635		processed_pseudogene
17	346251	1.17521e-05	17	372488	374119	1632	ENSCHIG00000004635		processed_pseudogene
17	346282	6.37066e-08	17	372488	374119	1632	ENSCHIG00000004635		processed_pseudogene
17	346315	9.70358e-06	17	372488	374119	1632	ENSCHIG00000004635		processed_pseudogene
17	346321	3.63068e-07	17	372488	374119	1632	ENSCHIG00000004635		processed_pseudogene
17	346368	3.93084e-06	17	372488	374119	1632	ENSCHIG00000004635		processed_pseudogene
17	346375	2.72047e-06	17	372488	374119	1632	ENSCHIG00000004635		processed_pseudogene
17	346393	1.29817e-05	17	372488	374119	1632	ENSCHIG00000004635		processed_pseudogene
17	346633	3.22545e-06	17	372488	374119	1632	ENSCHIG00000004635		processed_pseudogene
17	346654	9.38869e-07	17	372488	374119	1632	ENSCHIG00000004635		processed_pseudogene
17	346844	1.13926e-06	17	372488	374119	1632	ENSCHIG00000004635		processed_pseudogene
17	346848	6.58063e-07	17	372488	374119	1632	ENSCHIG00000004635		processed_pseudogene
17	347298	7.17179e-06	17	372488	374119	1632	ENSCHIG00000004635		processed_pseudogene
17	347875	5.30799e-06	17	372488	374119	1632	ENSCHIG00000004635		processed_pseudogene
17	348851	9.89276e-06	17	372488	374119	1632	ENSCHIG00000004635		processed_pseudogene
17	348886	4.82976e-06	17	372488	374119	1632	ENSCHIG00000004635		processed_pseudogene
17	348903	2.18315e-05	17	372488	374119	1632	ENSCHIG00000004635		processed_pseudogene
17	348929	1.29151e-05	17	372488	374119	1632	ENSCHIG00000004635		processed_pseudogene
17	348936	2.1036e-05	17	372488	374119	1632	ENSCHIG00000004635		processed_pseudogene
17	348945	1.36166e-06	17	372488	374119	1632	ENSCHIG00000004635		processed_pseudogene
17	349983	2.20917e-06	17	372488	374119	1632	ENSCHIG00000004635		processed_pseudogene
17	350036	1.00353e-05	17	372488	374119	1632	ENSCHIG00000004635		processed_pseudogene
17	350201	3.10425e-05	17	372488	374119	1632	ENSCHIG00000004635		processed_pseudogene
17	353421	2.5506e-05	17	372488	374119	1632	ENSCHIG00000004635		processed_pseudogene
17	356173	3.76929e-05	17	372488	374119	1632	ENSCHIG00000004635		processed_pseudogene
17	356209	2.36513e-06	17	372488	374119	1632	ENSCHIG00000004635		processed_pseudogene
17	358982	3.17596e-06	17	372488	374119	1632	ENSCHIG00000004635		processed_pseudogene
17	363237	3.80152e-05	17	372488	374119	1632	ENSCHIG00000004635		processed_pseudogene
17	365741	6.25354e-06	17	372488	374119	1632	ENSCHIG00000004635		processed_pseudogene
17	365754	7.75537e-06	17	372488	374119	1632	ENSCHIG00000004635		processed_pseudogene
17	365771	1.25326e-05	17	372488	374119	1632	ENSCHIG00000004635		processed_pseudogene
17	365820	1.41257e-07	17	372488	374119	1632	ENSCHIG00000004635		processed_pseudogene
17	365826	1.99077e-06	17	372488	374119	1632	ENSCHIG00000004635		processed_pseudogene
17	366032	1.54805e-05	17	372488	374119	1632	ENSCHIG00000004635		processed_pseudogene
17	366048	2.12996e-06	17	372488	374119	1632	ENSCHIG00000004635		processed_pseudogene
17	377439	6.3737e-06	17	372488	374119	1632	ENSCHIG00000004635		processed_pseudogene
17	378339	1.56582e-05	17	372488	374119	1632	ENSCHIG00000004635		processed_pseudogene
17	378378	1.09334e-07	17	372488	374119	1632	ENSCHIG00000004635		processed_pseudogene
17	378379	6.69177e-06	17	372488	374119	1632	ENSCHIG00000004635		processed_pseudogene
17	378403	6.06709e-06	17	372488	374119	1632	ENSCHIG00000004635		processed_pseudogene
17	64388621	3.31081e-05	17	64477781	64477887	107	ENSCHIG00000005872	U6	snRNA
17	64388621	3.31081e-05	17	64420579	64420682	104	ENSCHIG00000006007	U6	snRNA
17	327164	9.54427e-08	17	309482	309808	327	ENSCHIG00000008572		IG_V_gene
17	327168	2.25594e-05	17	309482	309808	327	ENSCHIG00000008572		IG_V_gene
17	327189	6.76242e-06	17	309482	309808	327	ENSCHIG00000008572		IG_V_gene
17	327198	2.88828e-08	17	309482	309808	327	ENSCHIG00000008572		IG_V_gene
17	327212	5.54738e-07	17	309482	309808	327	ENSCHIG00000008572		IG_V_gene
17	327216	2.76076e-05	17	309482	309808	327	ENSCHIG00000008572		IG_V_gene
17	327237	3.24746e-08	17	309482	309808	327	ENSCHIG00000008572		IG_V_gene
17	327252	1.72647e-05	17	309482	309808	327	ENSCHIG00000008572		IG_V_gene
17	327294	2.23602e-05	17	309482	309808	327	ENSCHIG00000008572		IG_V_gene
17	327383	3.15824e-05	17	309482	309808	327	ENSCHIG00000008572		IG_V_gene
17	327440	1.38568e-05	17	309482	309808	327	ENSCHIG00000008572		IG_V_gene
17	327446	3.23334e-05	17	309482	309808	327	ENSCHIG00000008572		IG_V_gene
17	327541	1.44181e-05	17	309482	309808	327	ENSCHIG00000008572		IG_V_gene
17	327582	2.51353e-06	17	309482	309808	327	ENSCHIG00000008572		IG_V_gene
17	327689	6.78081e-06	17	309482	309808	327	ENSCHIG00000008572		IG_V_gene
17	327710	1.70309e-05	17	309482	309808	327	ENSCHIG00000008572		IG_V_gene
17	327756	5.72251e-06	17	309482	309808	327	ENSCHIG00000008572		IG_V_gene
17	327767	5.07883e-06	17	309482	309808	327	ENSCHIG00000008572		IG_V_gene
17	327795	5.52797e-06	17	309482	309808	327	ENSCHIG00000008572		IG_V_gene
17	327956	2.0628e-06	17	309482	309808	327	ENSCHIG00000008572		IG_V_gene
17	327963	1.13043e-05	17	309482	309808	327	ENSCHIG00000008572		IG_V_gene
17	328003	1.89969e-05	17	309482	309808	327	ENSCHIG00000008572		IG_V_gene
17	328043	1.0034e-05	17	309482	309808	327	ENSCHIG00000008572		IG_V_gene
17	328155	6.12065e-07	17	309482	309808	327	ENSCHIG00000008572		IG_V_gene
17	328164	1.1225e-06	17	309482	309808	327	ENSCHIG00000008572		IG_V_gene
17	328251	1.08141e-06	17	309482	309808	327	ENSCHIG00000008572		IG_V_gene
17	328371	1.61638e-05	17	309482	309808	327	ENSCHIG00000008572		IG_V_gene
17	328508	1.80272e-05	17	309482	309808	327	ENSCHIG00000008572		IG_V_gene
17	328535	1.0976e-05	17	309482	309808	327	ENSCHIG00000008572		IG_V_gene
17	328769	2.11357e-06	17	309482	309808	327	ENSCHIG00000008572		IG_V_gene
17	328811	3.46536e-06	17	309482	309808	327	ENSCHIG00000008572		IG_V_gene
17	328858	1.36781e-06	17	309482	309808	327	ENSCHIG00000008572		IG_V_gene
17	328936	8.46551e-06	17	309482	309808	327	ENSCHIG00000008572		IG_V_gene
17	329104	8.05222e-06	17	309482	309808	327	ENSCHIG00000008572		IG_V_gene
17	329179	1.76721e-06	17	309482	309808	327	ENSCHIG00000008572		IG_V_gene
17	329237	2.76302e-06	17	309482	309808	327	ENSCHIG00000008572		IG_V_gene
17	329256	7.74114e-07	17	309482	309808	327	ENSCHIG00000008572		IG_V_gene
17	329420	2.33365e-05	17	309482	309808	327	ENSCHIG00000008572		IG_V_gene
17	329526	1.34267e-06	17	309482	309808	327	ENSCHIG00000008572		IG_V_gene
17	329588	1.35295e-06	17	309482	309808	327	ENSCHIG00000008572		IG_V_gene
17	329627	7.53119e-07	17	309482	309808	327	ENSCHIG00000008572		IG_V_gene
17	329695	1.66083e-05	17	309482	309808	327	ENSCHIG00000008572		IG_V_gene
17	329732	2.96678e-05	17	309482	309808	327	ENSCHIG00000008572		IG_V_gene
17	329807	6.05196e-07	17	309482	309808	327	ENSCHIG00000008572		IG_V_gene
17	329814	4.63518e-06	17	309482	309808	327	ENSCHIG00000008572		IG_V_gene
17	329849	8.72138e-07	17	309482	309808	327	ENSCHIG00000008572		IG_V_gene
17	329871	2.43548e-05	17	309482	309808	327	ENSCHIG00000008572		IG_V_gene
17	330078	7.7355e-06	17	309482	309808	327	ENSCHIG00000008572		IG_V_gene
17	330165	6.38075e-06	17	309482	309808	327	ENSCHIG00000008572		IG_V_gene
17	330430	3.89732e-05	17	309482	309808	327	ENSCHIG00000008572		IG_V_gene
17	330522	1.15382e-05	17	309482	309808	327	ENSCHIG00000008572		IG_V_gene
17	330586	1.67854e-07	17	309482	309808	327	ENSCHIG00000008572		IG_V_gene
17	330588	1.76518e-05	17	309482	309808	327	ENSCHIG00000008572		IG_V_gene
17	330752	5.99167e-06	17	309482	309808	327	ENSCHIG00000008572		IG_V_gene
17	330761	8.16757e-06	17	309482	309808	327	ENSCHIG00000008572		IG_V_gene
17	330767	7.82787e-07	17	309482	309808	327	ENSCHIG00000008572		IG_V_gene
17	330770	1.21401e-05	17	309482	309808	327	ENSCHIG00000008572		IG_V_gene
17	330884	1.52079e-05	17	309482	309808	327	ENSCHIG00000008572		IG_V_gene
17	330956	4.60562e-06	17	309482	309808	327	ENSCHIG00000008572		IG_V_gene
17	330977	7.6342e-07	17	309482	309808	327	ENSCHIG00000008572		IG_V_gene
17	331034	6.73547e-06	17	309482	309808	327	ENSCHIG00000008572		IG_V_gene
17	331047	2.11321e-07	17	309482	309808	327	ENSCHIG00000008572		IG_V_gene
17	331084	3.84596e-06	17	309482	309808	327	ENSCHIG00000008572		IG_V_gene
17	331284	4.87926e-06	17	309482	309808	327	ENSCHIG00000008572		IG_V_gene
17	331753	2.03806e-05	17	309482	309808	327	ENSCHIG00000008572		IG_V_gene
17	331913	3.06146e-05	17	309482	309808	327	ENSCHIG00000008572		IG_V_gene
17	332034	6.24294e-06	17	309482	309808	327	ENSCHIG00000008572		IG_V_gene
17	332370	1.3628e-08	17	309482	309808	327	ENSCHIG00000008572		IG_V_gene
17	332447	3.04893e-06	17	309482	309808	327	ENSCHIG00000008572		IG_V_gene
17	332510	1.41531e-05	17	309482	309808	327	ENSCHIG00000008572		IG_V_gene
17	332635	8.65317e-07	17	309482	309808	327	ENSCHIG00000008572		IG_V_gene
17	332677	8.92611e-06	17	309482	309808	327	ENSCHIG00000008572		IG_V_gene
17	338112	2.8655e-05	17	309482	309808	327	ENSCHIG00000008572		IG_V_gene
17	338183	2.39933e-05	17	309482	309808	327	ENSCHIG00000008572		IG_V_gene
17	338410	3.93426e-06	17	309482	309808	327	ENSCHIG00000008572		IG_V_gene
17	338422	4.47599e-06	17	309482	309808	327	ENSCHIG00000008572		IG_V_gene
17	338433	4.76847e-06	17	309482	309808	327	ENSCHIG00000008572		IG_V_gene
17	338455	5.80618e-06	17	309482	309808	327	ENSCHIG00000008572		IG_V_gene
17	338477	4.03364e-06	17	309482	309808	327	ENSCHIG00000008572		IG_V_gene
17	338503	2.04186e-07	17	309482	309808	327	ENSCHIG00000008572		IG_V_gene
17	338521	2.43874e-06	17	309482	309808	327	ENSCHIG00000008572		IG_V_gene
17	338556	9.48978e-06	17	309482	309808	327	ENSCHIG00000008572		IG_V_gene
17	338628	3.91905e-05	17	309482	309808	327	ENSCHIG00000008572		IG_V_gene
17	338761	4.62216e-06	17	309482	309808	327	ENSCHIG00000008572		IG_V_gene
17	338804	2.17328e-06	17	309482	309808	327	ENSCHIG00000008572		IG_V_gene
17	338843	2.14457e-05	17	309482	309808	327	ENSCHIG00000008572		IG_V_gene
17	338906	1.70171e-05	17	309482	309808	327	ENSCHIG00000008572		IG_V_gene
17	339131	1.05177e-05	17	309482	309808	327	ENSCHIG00000008572		IG_V_gene
17	339789	2.43235e-05	17	309482	309808	327	ENSCHIG00000008572		IG_V_gene
17	340343	3.7302e-07	17	309482	309808	327	ENSCHIG00000008572		IG_V_gene
17	340362	3.35106e-05	17	309482	309808	327	ENSCHIG00000008572		IG_V_gene
17	340379	2.84724e-05	17	309482	309808	327	ENSCHIG00000008572		IG_V_gene
17	340446	1.1154e-06	17	309482	309808	327	ENSCHIG00000008572		IG_V_gene
17	340476	7.7999e-07	17	309482	309808	327	ENSCHIG00000008572		IG_V_gene
17	340498	1.1127e-05	17	309482	309808	327	ENSCHIG00000008572		IG_V_gene
17	340499	3.03961e-05	17	309482	309808	327	ENSCHIG00000008572		IG_V_gene
17	340501	2.11179e-05	17	309482	309808	327	ENSCHIG00000008572		IG_V_gene
17	340514	7.58148e-08	17	309482	309808	327	ENSCHIG00000008572		IG_V_gene
17	340532	2.06647e-07	17	309482	309808	327	ENSCHIG00000008572		IG_V_gene
17	340546	1.68172e-05	17	309482	309808	327	ENSCHIG00000008572		IG_V_gene
17	340555	2.10257e-05	17	309482	309808	327	ENSCHIG00000008572		IG_V_gene
17	340589	8.07675e-08	17	309482	309808	327	ENSCHIG00000008572		IG_V_gene
17	340612	7.43776e-06	17	309482	309808	327	ENSCHIG00000008572		IG_V_gene
17	340629	2.8042e-05	17	309482	309808	327	ENSCHIG00000008572		IG_V_gene
17	340637	3.84204e-06	17	309482	309808	327	ENSCHIG00000008572		IG_V_gene
17	340696	1.65514e-05	17	309482	309808	327	ENSCHIG00000008572		IG_V_gene
17	341188	2.10338e-05	17	309482	309808	327	ENSCHIG00000008572		IG_V_gene
17	341220	2.39548e-05	17	309482	309808	327	ENSCHIG00000008572		IG_V_gene
17	341241	1.3584e-05	17	309482	309808	327	ENSCHIG00000008572		IG_V_gene
17	341295	6.04611e-06	17	309482	309808	327	ENSCHIG00000008572		IG_V_gene
17	341296	6.34361e-06	17	309482	309808	327	ENSCHIG00000008572		IG_V_gene
17	341375	5.27082e-06	17	309482	309808	327	ENSCHIG00000008572		IG_V_gene
17	341381	8.87047e-07	17	309482	309808	327	ENSCHIG00000008572		IG_V_gene
17	341413	9.87269e-07	17	309482	309808	327	ENSCHIG00000008572		IG_V_gene
17	341432	8.02244e-06	17	309482	309808	327	ENSCHIG00000008572		IG_V_gene
17	341463	8.98224e-06	17	309482	309808	327	ENSCHIG00000008572		IG_V_gene
17	341489	2.81411e-05	17	309482	309808	327	ENSCHIG00000008572		IG_V_gene
17	341510	2.68628e-05	17	309482	309808	327	ENSCHIG00000008572		IG_V_gene
17	341531	1.35322e-05	17	309482	309808	327	ENSCHIG00000008572		IG_V_gene
17	341550	1.91978e-05	17	309482	309808	327	ENSCHIG00000008572		IG_V_gene
17	341752	4.35052e-06	17	309482	309808	327	ENSCHIG00000008572		IG_V_gene
17	341756	6.17945e-06	17	309482	309808	327	ENSCHIG00000008572		IG_V_gene
17	341758	1.36583e-06	17	309482	309808	327	ENSCHIG00000008572		IG_V_gene
17	341822	1.94025e-05	17	309482	309808	327	ENSCHIG00000008572		IG_V_gene
17	341861	8.14193e-06	17	309482	309808	327	ENSCHIG00000008572		IG_V_gene
17	342459	1.51902e-06	17	309482	309808	327	ENSCHIG00000008572		IG_V_gene
17	342488	3.4553e-06	17	309482	309808	327	ENSCHIG00000008572		IG_V_gene
17	342547	2.39971e-05	17	309482	309808	327	ENSCHIG00000008572		IG_V_gene
17	342703	8.19975e-07	17	309482	309808	327	ENSCHIG00000008572		IG_V_gene
17	343696	1.7973e-05	17	309482	309808	327	ENSCHIG00000008572		IG_V_gene
17	344096	4.77748e-07	17	309482	309808	327	ENSCHIG00000008572		IG_V_gene
17	344108	1.17333e-07	17	309482	309808	327	ENSCHIG00000008572		IG_V_gene
17	344140	4.8681e-06	17	309482	309808	327	ENSCHIG00000008572		IG_V_gene
17	344158	2.09764e-07	17	309482	309808	327	ENSCHIG00000008572		IG_V_gene
17	344164	1.32422e-06	17	309482	309808	327	ENSCHIG00000008572		IG_V_gene
17	344168	6.70681e-06	17	309482	309808	327	ENSCHIG00000008572		IG_V_gene
17	344187	4.87937e-06	17	309482	309808	327	ENSCHIG00000008572		IG_V_gene
17	344195	2.08529e-06	17	309482	309808	327	ENSCHIG00000008572		IG_V_gene
17	344233	2.32354e-05	17	309482	309808	327	ENSCHIG00000008572		IG_V_gene
17	344247	8.05955e-06	17	309482	309808	327	ENSCHIG00000008572		IG_V_gene
17	344250	2.74204e-05	17	309482	309808	327	ENSCHIG00000008572		IG_V_gene
17	344253	1.9038e-06	17	309482	309808	327	ENSCHIG00000008572		IG_V_gene
17	344300	1.21283e-07	17	309482	309808	327	ENSCHIG00000008572		IG_V_gene
17	344303	1.21693e-06	17	309482	309808	327	ENSCHIG00000008572		IG_V_gene
17	344329	4.19606e-07	17	309482	309808	327	ENSCHIG00000008572		IG_V_gene
17	345131	1.76618e-05	17	309482	309808	327	ENSCHIG00000008572		IG_V_gene
17	345141	6.78637e-07	17	309482	309808	327	ENSCHIG00000008572		IG_V_gene
17	345165	1.31441e-06	17	309482	309808	327	ENSCHIG00000008572		IG_V_gene
17	345177	3.05192e-06	17	309482	309808	327	ENSCHIG00000008572		IG_V_gene
17	345204	8.16947e-07	17	309482	309808	327	ENSCHIG00000008572		IG_V_gene
17	345459	1.14226e-07	17	309482	309808	327	ENSCHIG00000008572		IG_V_gene
17	345470	3.44751e-05	17	309482	309808	327	ENSCHIG00000008572		IG_V_gene
17	345509	4.95842e-07	17	309482	309808	327	ENSCHIG00000008572		IG_V_gene
17	345534	6.2743e-08	17	309482	309808	327	ENSCHIG00000008572		IG_V_gene
17	345538	8.60635e-07	17	309482	309808	327	ENSCHIG00000008572		IG_V_gene
17	345619	1.22317e-06	17	309482	309808	327	ENSCHIG00000008572		IG_V_gene
17	345647	1.41637e-06	17	309482	309808	327	ENSCHIG00000008572		IG_V_gene
17	345682	3.64256e-06	17	309482	309808	327	ENSCHIG00000008572		IG_V_gene
17	345749	1.81694e-05	17	309482	309808	327	ENSCHIG00000008572		IG_V_gene
17	345788	1.76025e-05	17	309482	309808	327	ENSCHIG00000008572		IG_V_gene
17	345888	2.78491e-05	17	309482	309808	327	ENSCHIG00000008572		IG_V_gene
17	346105	3.09213e-05	17	309482	309808	327	ENSCHIG00000008572		IG_V_gene
17	346156	2.49741e-07	17	309482	309808	327	ENSCHIG00000008572		IG_V_gene
17	346170	2.79174e-07	17	309482	309808	327	ENSCHIG00000008572		IG_V_gene
17	346205	1.48395e-05	17	309482	309808	327	ENSCHIG00000008572		IG_V_gene
17	346230	4.07705e-06	17	309482	309808	327	ENSCHIG00000008572		IG_V_gene
17	346251	1.17521e-05	17	309482	309808	327	ENSCHIG00000008572		IG_V_gene
17	346282	6.37066e-08	17	309482	309808	327	ENSCHIG00000008572		IG_V_gene
17	346315	9.70358e-06	17	309482	309808	327	ENSCHIG00000008572		IG_V_gene
17	346321	3.63068e-07	17	309482	309808	327	ENSCHIG00000008572		IG_V_gene
17	346368	3.93084e-06	17	309482	309808	327	ENSCHIG00000008572		IG_V_gene
17	346375	2.72047e-06	17	309482	309808	327	ENSCHIG00000008572		IG_V_gene
17	346393	1.29817e-05	17	309482	309808	327	ENSCHIG00000008572		IG_V_gene
17	346633	3.22545e-06	17	309482	309808	327	ENSCHIG00000008572		IG_V_gene
17	346654	9.38869e-07	17	309482	309808	327	ENSCHIG00000008572		IG_V_gene
17	346844	1.13926e-06	17	309482	309808	327	ENSCHIG00000008572		IG_V_gene
17	346848	6.58063e-07	17	309482	309808	327	ENSCHIG00000008572		IG_V_gene
17	347298	7.17179e-06	17	309482	309808	327	ENSCHIG00000008572		IG_V_gene
17	347875	5.30799e-06	17	309482	309808	327	ENSCHIG00000008572		IG_V_gene
17	348851	9.89276e-06	17	309482	309808	327	ENSCHIG00000008572		IG_V_gene
17	348886	4.82976e-06	17	309482	309808	327	ENSCHIG00000008572		IG_V_gene
17	348903	2.18315e-05	17	309482	309808	327	ENSCHIG00000008572		IG_V_gene
17	348929	1.29151e-05	17	309482	309808	327	ENSCHIG00000008572		IG_V_gene
17	348936	2.1036e-05	17	309482	309808	327	ENSCHIG00000008572		IG_V_gene
17	348945	1.36166e-06	17	309482	309808	327	ENSCHIG00000008572		IG_V_gene
17	349983	2.20917e-06	17	309482	309808	327	ENSCHIG00000008572		IG_V_gene
17	350036	1.00353e-05	17	309482	309808	327	ENSCHIG00000008572		IG_V_gene
17	350201	3.10425e-05	17	309482	309808	327	ENSCHIG00000008572		IG_V_gene
17	353421	2.5506e-05	17	309482	309808	327	ENSCHIG00000008572		IG_V_gene
17	356173	3.76929e-05	17	309482	309808	327	ENSCHIG00000008572		IG_V_gene
17	356209	2.36513e-06	17	309482	309808	327	ENSCHIG00000008572		IG_V_gene
17	358982	3.17596e-06	17	309482	309808	327	ENSCHIG00000008572		IG_V_gene
17	363237	3.80152e-05	17	309482	309808	327	ENSCHIG00000008572		IG_V_gene
17	365741	6.25354e-06	17	309482	309808	327	ENSCHIG00000008572		IG_V_gene
17	365754	7.75537e-06	17	309482	309808	327	ENSCHIG00000008572		IG_V_gene
17	365771	1.25326e-05	17	309482	309808	327	ENSCHIG00000008572		IG_V_gene
17	365820	1.41257e-07	17	309482	309808	327	ENSCHIG00000008572		IG_V_gene
17	365826	1.99077e-06	17	309482	309808	327	ENSCHIG00000008572		IG_V_gene
17	366032	1.54805e-05	17	309482	309808	327	ENSCHIG00000008572		IG_V_gene
17	366048	2.12996e-06	17	309482	309808	327	ENSCHIG00000008572		IG_V_gene
17	377439	6.3737e-06	17	309482	309808	327	ENSCHIG00000008572		IG_V_gene
17	378339	1.56582e-05	17	309482	309808	327	ENSCHIG00000008572		IG_V_gene
17	378378	1.09334e-07	17	309482	309808	327	ENSCHIG00000008572		IG_V_gene
17	378379	6.69177e-06	17	309482	309808	327	ENSCHIG00000008572		IG_V_gene
17	378403	6.06709e-06	17	309482	309808	327	ENSCHIG00000008572		IG_V_gene
17	327164	9.54427e-08	17	300710	302218	1509	ENSCHIG00000009334		IG_V_gene
17	327168	2.25594e-05	17	300710	302218	1509	ENSCHIG00000009334		IG_V_gene
17	327189	6.76242e-06	17	300710	302218	1509	ENSCHIG00000009334		IG_V_gene
17	327198	2.88828e-08	17	300710	302218	1509	ENSCHIG00000009334		IG_V_gene
17	327212	5.54738e-07	17	300710	302218	1509	ENSCHIG00000009334		IG_V_gene
17	327216	2.76076e-05	17	300710	302218	1509	ENSCHIG00000009334		IG_V_gene
17	327237	3.24746e-08	17	300710	302218	1509	ENSCHIG00000009334		IG_V_gene
17	327252	1.72647e-05	17	300710	302218	1509	ENSCHIG00000009334		IG_V_gene
17	327294	2.23602e-05	17	300710	302218	1509	ENSCHIG00000009334		IG_V_gene
17	327383	3.15824e-05	17	300710	302218	1509	ENSCHIG00000009334		IG_V_gene
17	327440	1.38568e-05	17	300710	302218	1509	ENSCHIG00000009334		IG_V_gene
17	327446	3.23334e-05	17	300710	302218	1509	ENSCHIG00000009334		IG_V_gene
17	327541	1.44181e-05	17	300710	302218	1509	ENSCHIG00000009334		IG_V_gene
17	327582	2.51353e-06	17	300710	302218	1509	ENSCHIG00000009334		IG_V_gene
17	327689	6.78081e-06	17	300710	302218	1509	ENSCHIG00000009334		IG_V_gene
17	327710	1.70309e-05	17	300710	302218	1509	ENSCHIG00000009334		IG_V_gene
17	327756	5.72251e-06	17	300710	302218	1509	ENSCHIG00000009334		IG_V_gene
17	327767	5.07883e-06	17	300710	302218	1509	ENSCHIG00000009334		IG_V_gene
17	327795	5.52797e-06	17	300710	302218	1509	ENSCHIG00000009334		IG_V_gene
17	327956	2.0628e-06	17	300710	302218	1509	ENSCHIG00000009334		IG_V_gene
17	327963	1.13043e-05	17	300710	302218	1509	ENSCHIG00000009334		IG_V_gene
17	328003	1.89969e-05	17	300710	302218	1509	ENSCHIG00000009334		IG_V_gene
17	328043	1.0034e-05	17	300710	302218	1509	ENSCHIG00000009334		IG_V_gene
17	328155	6.12065e-07	17	300710	302218	1509	ENSCHIG00000009334		IG_V_gene
17	328164	1.1225e-06	17	300710	302218	1509	ENSCHIG00000009334		IG_V_gene
17	328251	1.08141e-06	17	300710	302218	1509	ENSCHIG00000009334		IG_V_gene
17	328371	1.61638e-05	17	300710	302218	1509	ENSCHIG00000009334		IG_V_gene
17	328508	1.80272e-05	17	300710	302218	1509	ENSCHIG00000009334		IG_V_gene
17	328535	1.0976e-05	17	300710	302218	1509	ENSCHIG00000009334		IG_V_gene
17	328769	2.11357e-06	17	300710	302218	1509	ENSCHIG00000009334		IG_V_gene
17	328811	3.46536e-06	17	300710	302218	1509	ENSCHIG00000009334		IG_V_gene
17	328858	1.36781e-06	17	300710	302218	1509	ENSCHIG00000009334		IG_V_gene
17	328936	8.46551e-06	17	300710	302218	1509	ENSCHIG00000009334		IG_V_gene
17	329104	8.05222e-06	17	300710	302218	1509	ENSCHIG00000009334		IG_V_gene
17	329179	1.76721e-06	17	300710	302218	1509	ENSCHIG00000009334		IG_V_gene
17	329237	2.76302e-06	17	300710	302218	1509	ENSCHIG00000009334		IG_V_gene
17	329256	7.74114e-07	17	300710	302218	1509	ENSCHIG00000009334		IG_V_gene
17	329420	2.33365e-05	17	300710	302218	1509	ENSCHIG00000009334		IG_V_gene
17	329526	1.34267e-06	17	300710	302218	1509	ENSCHIG00000009334		IG_V_gene
17	329588	1.35295e-06	17	300710	302218	1509	ENSCHIG00000009334		IG_V_gene
17	329627	7.53119e-07	17	300710	302218	1509	ENSCHIG00000009334		IG_V_gene
17	329695	1.66083e-05	17	300710	302218	1509	ENSCHIG00000009334		IG_V_gene
17	329732	2.96678e-05	17	300710	302218	1509	ENSCHIG00000009334		IG_V_gene
17	329807	6.05196e-07	17	300710	302218	1509	ENSCHIG00000009334		IG_V_gene
17	329814	4.63518e-06	17	300710	302218	1509	ENSCHIG00000009334		IG_V_gene
17	329849	8.72138e-07	17	300710	302218	1509	ENSCHIG00000009334		IG_V_gene
17	329871	2.43548e-05	17	300710	302218	1509	ENSCHIG00000009334		IG_V_gene
17	330078	7.7355e-06	17	300710	302218	1509	ENSCHIG00000009334		IG_V_gene
17	330165	6.38075e-06	17	300710	302218	1509	ENSCHIG00000009334		IG_V_gene
17	330430	3.89732e-05	17	300710	302218	1509	ENSCHIG00000009334		IG_V_gene
17	330522	1.15382e-05	17	300710	302218	1509	ENSCHIG00000009334		IG_V_gene
17	330586	1.67854e-07	17	300710	302218	1509	ENSCHIG00000009334		IG_V_gene
17	330588	1.76518e-05	17	300710	302218	1509	ENSCHIG00000009334		IG_V_gene
17	330752	5.99167e-06	17	300710	302218	1509	ENSCHIG00000009334		IG_V_gene
17	330761	8.16757e-06	17	300710	302218	1509	ENSCHIG00000009334		IG_V_gene
17	330767	7.82787e-07	17	300710	302218	1509	ENSCHIG00000009334		IG_V_gene
17	330770	1.21401e-05	17	300710	302218	1509	ENSCHIG00000009334		IG_V_gene
17	330884	1.52079e-05	17	300710	302218	1509	ENSCHIG00000009334		IG_V_gene
17	330956	4.60562e-06	17	300710	302218	1509	ENSCHIG00000009334		IG_V_gene
17	330977	7.6342e-07	17	300710	302218	1509	ENSCHIG00000009334		IG_V_gene
17	331034	6.73547e-06	17	300710	302218	1509	ENSCHIG00000009334		IG_V_gene
17	331047	2.11321e-07	17	300710	302218	1509	ENSCHIG00000009334		IG_V_gene
17	331084	3.84596e-06	17	300710	302218	1509	ENSCHIG00000009334		IG_V_gene
17	331284	4.87926e-06	17	300710	302218	1509	ENSCHIG00000009334		IG_V_gene
17	331753	2.03806e-05	17	300710	302218	1509	ENSCHIG00000009334		IG_V_gene
17	331913	3.06146e-05	17	300710	302218	1509	ENSCHIG00000009334		IG_V_gene
17	332034	6.24294e-06	17	300710	302218	1509	ENSCHIG00000009334		IG_V_gene
17	332370	1.3628e-08	17	300710	302218	1509	ENSCHIG00000009334		IG_V_gene
17	332447	3.04893e-06	17	300710	302218	1509	ENSCHIG00000009334		IG_V_gene
17	332510	1.41531e-05	17	300710	302218	1509	ENSCHIG00000009334		IG_V_gene
17	332635	8.65317e-07	17	300710	302218	1509	ENSCHIG00000009334		IG_V_gene
17	332677	8.92611e-06	17	300710	302218	1509	ENSCHIG00000009334		IG_V_gene
17	338112	2.8655e-05	17	300710	302218	1509	ENSCHIG00000009334		IG_V_gene
17	338183	2.39933e-05	17	300710	302218	1509	ENSCHIG00000009334		IG_V_gene
17	338410	3.93426e-06	17	300710	302218	1509	ENSCHIG00000009334		IG_V_gene
17	338422	4.47599e-06	17	300710	302218	1509	ENSCHIG00000009334		IG_V_gene
17	338433	4.76847e-06	17	300710	302218	1509	ENSCHIG00000009334		IG_V_gene
17	338455	5.80618e-06	17	300710	302218	1509	ENSCHIG00000009334		IG_V_gene
17	338477	4.03364e-06	17	300710	302218	1509	ENSCHIG00000009334		IG_V_gene
17	338503	2.04186e-07	17	300710	302218	1509	ENSCHIG00000009334		IG_V_gene
17	338521	2.43874e-06	17	300710	302218	1509	ENSCHIG00000009334		IG_V_gene
17	338556	9.48978e-06	17	300710	302218	1509	ENSCHIG00000009334		IG_V_gene
17	338628	3.91905e-05	17	300710	302218	1509	ENSCHIG00000009334		IG_V_gene
17	338761	4.62216e-06	17	300710	302218	1509	ENSCHIG00000009334		IG_V_gene
17	338804	2.17328e-06	17	300710	302218	1509	ENSCHIG00000009334		IG_V_gene
17	338843	2.14457e-05	17	300710	302218	1509	ENSCHIG00000009334		IG_V_gene
17	338906	1.70171e-05	17	300710	302218	1509	ENSCHIG00000009334		IG_V_gene
17	339131	1.05177e-05	17	300710	302218	1509	ENSCHIG00000009334		IG_V_gene
17	339789	2.43235e-05	17	300710	302218	1509	ENSCHIG00000009334		IG_V_gene
17	340343	3.7302e-07	17	300710	302218	1509	ENSCHIG00000009334		IG_V_gene
17	340362	3.35106e-05	17	300710	302218	1509	ENSCHIG00000009334		IG_V_gene
17	340379	2.84724e-05	17	300710	302218	1509	ENSCHIG00000009334		IG_V_gene
17	340446	1.1154e-06	17	300710	302218	1509	ENSCHIG00000009334		IG_V_gene
17	340476	7.7999e-07	17	300710	302218	1509	ENSCHIG00000009334		IG_V_gene
17	340498	1.1127e-05	17	300710	302218	1509	ENSCHIG00000009334		IG_V_gene
17	340499	3.03961e-05	17	300710	302218	1509	ENSCHIG00000009334		IG_V_gene
17	340501	2.11179e-05	17	300710	302218	1509	ENSCHIG00000009334		IG_V_gene
17	340514	7.58148e-08	17	300710	302218	1509	ENSCHIG00000009334		IG_V_gene
17	340532	2.06647e-07	17	300710	302218	1509	ENSCHIG00000009334		IG_V_gene
17	340546	1.68172e-05	17	300710	302218	1509	ENSCHIG00000009334		IG_V_gene
17	340555	2.10257e-05	17	300710	302218	1509	ENSCHIG00000009334		IG_V_gene
17	340589	8.07675e-08	17	300710	302218	1509	ENSCHIG00000009334		IG_V_gene
17	340612	7.43776e-06	17	300710	302218	1509	ENSCHIG00000009334		IG_V_gene
17	340629	2.8042e-05	17	300710	302218	1509	ENSCHIG00000009334		IG_V_gene
17	340637	3.84204e-06	17	300710	302218	1509	ENSCHIG00000009334		IG_V_gene
17	340696	1.65514e-05	17	300710	302218	1509	ENSCHIG00000009334		IG_V_gene
17	341188	2.10338e-05	17	300710	302218	1509	ENSCHIG00000009334		IG_V_gene
17	341220	2.39548e-05	17	300710	302218	1509	ENSCHIG00000009334		IG_V_gene
17	341241	1.3584e-05	17	300710	302218	1509	ENSCHIG00000009334		IG_V_gene
17	341295	6.04611e-06	17	300710	302218	1509	ENSCHIG00000009334		IG_V_gene
17	341296	6.34361e-06	17	300710	302218	1509	ENSCHIG00000009334		IG_V_gene
17	341375	5.27082e-06	17	300710	302218	1509	ENSCHIG00000009334		IG_V_gene
17	341381	8.87047e-07	17	300710	302218	1509	ENSCHIG00000009334		IG_V_gene
17	341413	9.87269e-07	17	300710	302218	1509	ENSCHIG00000009334		IG_V_gene
17	341432	8.02244e-06	17	300710	302218	1509	ENSCHIG00000009334		IG_V_gene
17	341463	8.98224e-06	17	300710	302218	1509	ENSCHIG00000009334		IG_V_gene
17	341489	2.81411e-05	17	300710	302218	1509	ENSCHIG00000009334		IG_V_gene
17	341510	2.68628e-05	17	300710	302218	1509	ENSCHIG00000009334		IG_V_gene
17	341531	1.35322e-05	17	300710	302218	1509	ENSCHIG00000009334		IG_V_gene
17	341550	1.91978e-05	17	300710	302218	1509	ENSCHIG00000009334		IG_V_gene
17	341752	4.35052e-06	17	300710	302218	1509	ENSCHIG00000009334		IG_V_gene
17	341756	6.17945e-06	17	300710	302218	1509	ENSCHIG00000009334		IG_V_gene
17	341758	1.36583e-06	17	300710	302218	1509	ENSCHIG00000009334		IG_V_gene
17	341822	1.94025e-05	17	300710	302218	1509	ENSCHIG00000009334		IG_V_gene
17	341861	8.14193e-06	17	300710	302218	1509	ENSCHIG00000009334		IG_V_gene
17	342459	1.51902e-06	17	300710	302218	1509	ENSCHIG00000009334		IG_V_gene
17	342488	3.4553e-06	17	300710	302218	1509	ENSCHIG00000009334		IG_V_gene
17	342547	2.39971e-05	17	300710	302218	1509	ENSCHIG00000009334		IG_V_gene
17	342703	8.19975e-07	17	300710	302218	1509	ENSCHIG00000009334		IG_V_gene
17	343696	1.7973e-05	17	300710	302218	1509	ENSCHIG00000009334		IG_V_gene
17	344096	4.77748e-07	17	300710	302218	1509	ENSCHIG00000009334		IG_V_gene
17	344108	1.17333e-07	17	300710	302218	1509	ENSCHIG00000009334		IG_V_gene
17	344140	4.8681e-06	17	300710	302218	1509	ENSCHIG00000009334		IG_V_gene
17	344158	2.09764e-07	17	300710	302218	1509	ENSCHIG00000009334		IG_V_gene
17	344164	1.32422e-06	17	300710	302218	1509	ENSCHIG00000009334		IG_V_gene
17	344168	6.70681e-06	17	300710	302218	1509	ENSCHIG00000009334		IG_V_gene
17	344187	4.87937e-06	17	300710	302218	1509	ENSCHIG00000009334		IG_V_gene
17	344195	2.08529e-06	17	300710	302218	1509	ENSCHIG00000009334		IG_V_gene
17	344233	2.32354e-05	17	300710	302218	1509	ENSCHIG00000009334		IG_V_gene
17	344247	8.05955e-06	17	300710	302218	1509	ENSCHIG00000009334		IG_V_gene
17	344250	2.74204e-05	17	300710	302218	1509	ENSCHIG00000009334		IG_V_gene
17	344253	1.9038e-06	17	300710	302218	1509	ENSCHIG00000009334		IG_V_gene
17	344300	1.21283e-07	17	300710	302218	1509	ENSCHIG00000009334		IG_V_gene
17	344303	1.21693e-06	17	300710	302218	1509	ENSCHIG00000009334		IG_V_gene
17	344329	4.19606e-07	17	300710	302218	1509	ENSCHIG00000009334		IG_V_gene
17	345131	1.76618e-05	17	300710	302218	1509	ENSCHIG00000009334		IG_V_gene
17	345141	6.78637e-07	17	300710	302218	1509	ENSCHIG00000009334		IG_V_gene
17	345165	1.31441e-06	17	300710	302218	1509	ENSCHIG00000009334		IG_V_gene
17	345177	3.05192e-06	17	300710	302218	1509	ENSCHIG00000009334		IG_V_gene
17	345204	8.16947e-07	17	300710	302218	1509	ENSCHIG00000009334		IG_V_gene
17	345459	1.14226e-07	17	300710	302218	1509	ENSCHIG00000009334		IG_V_gene
17	345470	3.44751e-05	17	300710	302218	1509	ENSCHIG00000009334		IG_V_gene
17	345509	4.95842e-07	17	300710	302218	1509	ENSCHIG00000009334		IG_V_gene
17	345534	6.2743e-08	17	300710	302218	1509	ENSCHIG00000009334		IG_V_gene
17	345538	8.60635e-07	17	300710	302218	1509	ENSCHIG00000009334		IG_V_gene
17	345619	1.22317e-06	17	300710	302218	1509	ENSCHIG00000009334		IG_V_gene
17	345647	1.41637e-06	17	300710	302218	1509	ENSCHIG00000009334		IG_V_gene
17	345682	3.64256e-06	17	300710	302218	1509	ENSCHIG00000009334		IG_V_gene
17	345749	1.81694e-05	17	300710	302218	1509	ENSCHIG00000009334		IG_V_gene
17	345788	1.76025e-05	17	300710	302218	1509	ENSCHIG00000009334		IG_V_gene
17	345888	2.78491e-05	17	300710	302218	1509	ENSCHIG00000009334		IG_V_gene
17	346105	3.09213e-05	17	300710	302218	1509	ENSCHIG00000009334		IG_V_gene
17	346156	2.49741e-07	17	300710	302218	1509	ENSCHIG00000009334		IG_V_gene
17	346170	2.79174e-07	17	300710	302218	1509	ENSCHIG00000009334		IG_V_gene
17	346205	1.48395e-05	17	300710	302218	1509	ENSCHIG00000009334		IG_V_gene
17	346230	4.07705e-06	17	300710	302218	1509	ENSCHIG00000009334		IG_V_gene
17	346251	1.17521e-05	17	300710	302218	1509	ENSCHIG00000009334		IG_V_gene
17	346282	6.37066e-08	17	300710	302218	1509	ENSCHIG00000009334		IG_V_gene
17	346315	9.70358e-06	17	300710	302218	1509	ENSCHIG00000009334		IG_V_gene
17	346321	3.63068e-07	17	300710	302218	1509	ENSCHIG00000009334		IG_V_gene
17	346368	3.93084e-06	17	300710	302218	1509	ENSCHIG00000009334		IG_V_gene
17	346375	2.72047e-06	17	300710	302218	1509	ENSCHIG00000009334		IG_V_gene
17	346393	1.29817e-05	17	300710	302218	1509	ENSCHIG00000009334		IG_V_gene
17	346633	3.22545e-06	17	300710	302218	1509	ENSCHIG00000009334		IG_V_gene
17	346654	9.38869e-07	17	300710	302218	1509	ENSCHIG00000009334		IG_V_gene
17	346844	1.13926e-06	17	300710	302218	1509	ENSCHIG00000009334		IG_V_gene
17	346848	6.58063e-07	17	300710	302218	1509	ENSCHIG00000009334		IG_V_gene
17	347298	7.17179e-06	17	300710	302218	1509	ENSCHIG00000009334		IG_V_gene
17	347875	5.30799e-06	17	300710	302218	1509	ENSCHIG00000009334		IG_V_gene
17	348851	9.89276e-06	17	300710	302218	1509	ENSCHIG00000009334		IG_V_gene
17	348886	4.82976e-06	17	300710	302218	1509	ENSCHIG00000009334		IG_V_gene
17	348903	2.18315e-05	17	300710	302218	1509	ENSCHIG00000009334		IG_V_gene
17	348929	1.29151e-05	17	300710	302218	1509	ENSCHIG00000009334		IG_V_gene
17	348936	2.1036e-05	17	300710	302218	1509	ENSCHIG00000009334		IG_V_gene
17	348945	1.36166e-06	17	300710	302218	1509	ENSCHIG00000009334		IG_V_gene
17	349983	2.20917e-06	17	300710	302218	1509	ENSCHIG00000009334		IG_V_gene
17	350036	1.00353e-05	17	300710	302218	1509	ENSCHIG00000009334		IG_V_gene
17	350201	3.10425e-05	17	300710	302218	1509	ENSCHIG00000009334		IG_V_gene
17	353421	2.5506e-05	17	300710	302218	1509	ENSCHIG00000009334		IG_V_gene
17	356173	3.76929e-05	17	300710	302218	1509	ENSCHIG00000009334		IG_V_gene
17	356209	2.36513e-06	17	300710	302218	1509	ENSCHIG00000009334		IG_V_gene
17	358982	3.17596e-06	17	300710	302218	1509	ENSCHIG00000009334		IG_V_gene
17	363237	3.80152e-05	17	300710	302218	1509	ENSCHIG00000009334		IG_V_gene
17	365741	6.25354e-06	17	300710	302218	1509	ENSCHIG00000009334		IG_V_gene
17	365754	7.75537e-06	17	300710	302218	1509	ENSCHIG00000009334		IG_V_gene
17	365771	1.25326e-05	17	300710	302218	1509	ENSCHIG00000009334		IG_V_gene
17	365820	1.41257e-07	17	300710	302218	1509	ENSCHIG00000009334		IG_V_gene
17	365826	1.99077e-06	17	300710	302218	1509	ENSCHIG00000009334		IG_V_gene
17	366032	1.54805e-05	17	300710	302218	1509	ENSCHIG00000009334		IG_V_gene
17	366048	2.12996e-06	17	300710	302218	1509	ENSCHIG00000009334		IG_V_gene
17	377439	6.3737e-06	17	300710	302218	1509	ENSCHIG00000009334		IG_V_gene
17	378339	1.56582e-05	17	300710	302218	1509	ENSCHIG00000009334		IG_V_gene
17	378378	1.09334e-07	17	300710	302218	1509	ENSCHIG00000009334		IG_V_gene
17	378379	6.69177e-06	17	300710	302218	1509	ENSCHIG00000009334		IG_V_gene
17	378403	6.06709e-06	17	300710	302218	1509	ENSCHIG00000009334		IG_V_gene
17	499968	7.60323e-06	17	532322	533522	1201	ENSCHIG00000010666		IG_V_gene
17	500026	2.42227e-05	17	532322	533522	1201	ENSCHIG00000010666		IG_V_gene
17	500556	5.11571e-06	17	532322	533522	1201	ENSCHIG00000010666		IG_V_gene
17	500618	7.79775e-06	17	532322	533522	1201	ENSCHIG00000010666		IG_V_gene
17	500634	1.2506e-05	17	532322	533522	1201	ENSCHIG00000010666		IG_V_gene
17	502078	1.63485e-05	17	532322	533522	1201	ENSCHIG00000010666		IG_V_gene
17	502102	2.22675e-05	17	532322	533522	1201	ENSCHIG00000010666		IG_V_gene
17	327164	9.54427e-08	17	312975	313486	512	ENSCHIG00000011400		protein_coding
17	327168	2.25594e-05	17	312975	313486	512	ENSCHIG00000011400		protein_coding
17	327189	6.76242e-06	17	312975	313486	512	ENSCHIG00000011400		protein_coding
17	327198	2.88828e-08	17	312975	313486	512	ENSCHIG00000011400		protein_coding
17	327212	5.54738e-07	17	312975	313486	512	ENSCHIG00000011400		protein_coding
17	327216	2.76076e-05	17	312975	313486	512	ENSCHIG00000011400		protein_coding
17	327237	3.24746e-08	17	312975	313486	512	ENSCHIG00000011400		protein_coding
17	327252	1.72647e-05	17	312975	313486	512	ENSCHIG00000011400		protein_coding
17	327294	2.23602e-05	17	312975	313486	512	ENSCHIG00000011400		protein_coding
17	327383	3.15824e-05	17	312975	313486	512	ENSCHIG00000011400		protein_coding
17	327440	1.38568e-05	17	312975	313486	512	ENSCHIG00000011400		protein_coding
17	327446	3.23334e-05	17	312975	313486	512	ENSCHIG00000011400		protein_coding
17	327541	1.44181e-05	17	312975	313486	512	ENSCHIG00000011400		protein_coding
17	327582	2.51353e-06	17	312975	313486	512	ENSCHIG00000011400		protein_coding
17	327689	6.78081e-06	17	312975	313486	512	ENSCHIG00000011400		protein_coding
17	327710	1.70309e-05	17	312975	313486	512	ENSCHIG00000011400		protein_coding
17	327756	5.72251e-06	17	312975	313486	512	ENSCHIG00000011400		protein_coding
17	327767	5.07883e-06	17	312975	313486	512	ENSCHIG00000011400		protein_coding
17	327795	5.52797e-06	17	312975	313486	512	ENSCHIG00000011400		protein_coding
17	327956	2.0628e-06	17	312975	313486	512	ENSCHIG00000011400		protein_coding
17	327963	1.13043e-05	17	312975	313486	512	ENSCHIG00000011400		protein_coding
17	328003	1.89969e-05	17	312975	313486	512	ENSCHIG00000011400		protein_coding
17	328043	1.0034e-05	17	312975	313486	512	ENSCHIG00000011400		protein_coding
17	328155	6.12065e-07	17	312975	313486	512	ENSCHIG00000011400		protein_coding
17	328164	1.1225e-06	17	312975	313486	512	ENSCHIG00000011400		protein_coding
17	328251	1.08141e-06	17	312975	313486	512	ENSCHIG00000011400		protein_coding
17	328371	1.61638e-05	17	312975	313486	512	ENSCHIG00000011400		protein_coding
17	328508	1.80272e-05	17	312975	313486	512	ENSCHIG00000011400		protein_coding
17	328535	1.0976e-05	17	312975	313486	512	ENSCHIG00000011400		protein_coding
17	328769	2.11357e-06	17	312975	313486	512	ENSCHIG00000011400		protein_coding
17	328811	3.46536e-06	17	312975	313486	512	ENSCHIG00000011400		protein_coding
17	328858	1.36781e-06	17	312975	313486	512	ENSCHIG00000011400		protein_coding
17	328936	8.46551e-06	17	312975	313486	512	ENSCHIG00000011400		protein_coding
17	329104	8.05222e-06	17	312975	313486	512	ENSCHIG00000011400		protein_coding
17	329179	1.76721e-06	17	312975	313486	512	ENSCHIG00000011400		protein_coding
17	329237	2.76302e-06	17	312975	313486	512	ENSCHIG00000011400		protein_coding
17	329256	7.74114e-07	17	312975	313486	512	ENSCHIG00000011400		protein_coding
17	329420	2.33365e-05	17	312975	313486	512	ENSCHIG00000011400		protein_coding
17	329526	1.34267e-06	17	312975	313486	512	ENSCHIG00000011400		protein_coding
17	329588	1.35295e-06	17	312975	313486	512	ENSCHIG00000011400		protein_coding
17	329627	7.53119e-07	17	312975	313486	512	ENSCHIG00000011400		protein_coding
17	329695	1.66083e-05	17	312975	313486	512	ENSCHIG00000011400		protein_coding
17	329732	2.96678e-05	17	312975	313486	512	ENSCHIG00000011400		protein_coding
17	329807	6.05196e-07	17	312975	313486	512	ENSCHIG00000011400		protein_coding
17	329814	4.63518e-06	17	312975	313486	512	ENSCHIG00000011400		protein_coding
17	329849	8.72138e-07	17	312975	313486	512	ENSCHIG00000011400		protein_coding
17	329871	2.43548e-05	17	312975	313486	512	ENSCHIG00000011400		protein_coding
17	330078	7.7355e-06	17	312975	313486	512	ENSCHIG00000011400		protein_coding
17	330165	6.38075e-06	17	312975	313486	512	ENSCHIG00000011400		protein_coding
17	330430	3.89732e-05	17	312975	313486	512	ENSCHIG00000011400		protein_coding
17	330522	1.15382e-05	17	312975	313486	512	ENSCHIG00000011400		protein_coding
17	330586	1.67854e-07	17	312975	313486	512	ENSCHIG00000011400		protein_coding
17	330588	1.76518e-05	17	312975	313486	512	ENSCHIG00000011400		protein_coding
17	330752	5.99167e-06	17	312975	313486	512	ENSCHIG00000011400		protein_coding
17	330761	8.16757e-06	17	312975	313486	512	ENSCHIG00000011400		protein_coding
17	330767	7.82787e-07	17	312975	313486	512	ENSCHIG00000011400		protein_coding
17	330770	1.21401e-05	17	312975	313486	512	ENSCHIG00000011400		protein_coding
17	330884	1.52079e-05	17	312975	313486	512	ENSCHIG00000011400		protein_coding
17	330956	4.60562e-06	17	312975	313486	512	ENSCHIG00000011400		protein_coding
17	330977	7.6342e-07	17	312975	313486	512	ENSCHIG00000011400		protein_coding
17	331034	6.73547e-06	17	312975	313486	512	ENSCHIG00000011400		protein_coding
17	331047	2.11321e-07	17	312975	313486	512	ENSCHIG00000011400		protein_coding
17	331084	3.84596e-06	17	312975	313486	512	ENSCHIG00000011400		protein_coding
17	331284	4.87926e-06	17	312975	313486	512	ENSCHIG00000011400		protein_coding
17	331753	2.03806e-05	17	312975	313486	512	ENSCHIG00000011400		protein_coding
17	331913	3.06146e-05	17	312975	313486	512	ENSCHIG00000011400		protein_coding
17	332034	6.24294e-06	17	312975	313486	512	ENSCHIG00000011400		protein_coding
17	332370	1.3628e-08	17	312975	313486	512	ENSCHIG00000011400		protein_coding
17	332447	3.04893e-06	17	312975	313486	512	ENSCHIG00000011400		protein_coding
17	332510	1.41531e-05	17	312975	313486	512	ENSCHIG00000011400		protein_coding
17	332635	8.65317e-07	17	312975	313486	512	ENSCHIG00000011400		protein_coding
17	332677	8.92611e-06	17	312975	313486	512	ENSCHIG00000011400		protein_coding
17	338112	2.8655e-05	17	312975	313486	512	ENSCHIG00000011400		protein_coding
17	338183	2.39933e-05	17	312975	313486	512	ENSCHIG00000011400		protein_coding
17	338410	3.93426e-06	17	312975	313486	512	ENSCHIG00000011400		protein_coding
17	338422	4.47599e-06	17	312975	313486	512	ENSCHIG00000011400		protein_coding
17	338433	4.76847e-06	17	312975	313486	512	ENSCHIG00000011400		protein_coding
17	338455	5.80618e-06	17	312975	313486	512	ENSCHIG00000011400		protein_coding
17	338477	4.03364e-06	17	312975	313486	512	ENSCHIG00000011400		protein_coding
17	338503	2.04186e-07	17	312975	313486	512	ENSCHIG00000011400		protein_coding
17	338521	2.43874e-06	17	312975	313486	512	ENSCHIG00000011400		protein_coding
17	338556	9.48978e-06	17	312975	313486	512	ENSCHIG00000011400		protein_coding
17	338628	3.91905e-05	17	312975	313486	512	ENSCHIG00000011400		protein_coding
17	338761	4.62216e-06	17	312975	313486	512	ENSCHIG00000011400		protein_coding
17	338804	2.17328e-06	17	312975	313486	512	ENSCHIG00000011400		protein_coding
17	338843	2.14457e-05	17	312975	313486	512	ENSCHIG00000011400		protein_coding
17	338906	1.70171e-05	17	312975	313486	512	ENSCHIG00000011400		protein_coding
17	339131	1.05177e-05	17	312975	313486	512	ENSCHIG00000011400		protein_coding
17	339789	2.43235e-05	17	312975	313486	512	ENSCHIG00000011400		protein_coding
17	340343	3.7302e-07	17	312975	313486	512	ENSCHIG00000011400		protein_coding
17	340362	3.35106e-05	17	312975	313486	512	ENSCHIG00000011400		protein_coding
17	340379	2.84724e-05	17	312975	313486	512	ENSCHIG00000011400		protein_coding
17	340446	1.1154e-06	17	312975	313486	512	ENSCHIG00000011400		protein_coding
17	340476	7.7999e-07	17	312975	313486	512	ENSCHIG00000011400		protein_coding
17	340498	1.1127e-05	17	312975	313486	512	ENSCHIG00000011400		protein_coding
17	340499	3.03961e-05	17	312975	313486	512	ENSCHIG00000011400		protein_coding
17	340501	2.11179e-05	17	312975	313486	512	ENSCHIG00000011400		protein_coding
17	340514	7.58148e-08	17	312975	313486	512	ENSCHIG00000011400		protein_coding
17	340532	2.06647e-07	17	312975	313486	512	ENSCHIG00000011400		protein_coding
17	340546	1.68172e-05	17	312975	313486	512	ENSCHIG00000011400		protein_coding
17	340555	2.10257e-05	17	312975	313486	512	ENSCHIG00000011400		protein_coding
17	340589	8.07675e-08	17	312975	313486	512	ENSCHIG00000011400		protein_coding
17	340612	7.43776e-06	17	312975	313486	512	ENSCHIG00000011400		protein_coding
17	340629	2.8042e-05	17	312975	313486	512	ENSCHIG00000011400		protein_coding
17	340637	3.84204e-06	17	312975	313486	512	ENSCHIG00000011400		protein_coding
17	340696	1.65514e-05	17	312975	313486	512	ENSCHIG00000011400		protein_coding
17	341188	2.10338e-05	17	312975	313486	512	ENSCHIG00000011400		protein_coding
17	341220	2.39548e-05	17	312975	313486	512	ENSCHIG00000011400		protein_coding
17	341241	1.3584e-05	17	312975	313486	512	ENSCHIG00000011400		protein_coding
17	341295	6.04611e-06	17	312975	313486	512	ENSCHIG00000011400		protein_coding
17	341296	6.34361e-06	17	312975	313486	512	ENSCHIG00000011400		protein_coding
17	341375	5.27082e-06	17	312975	313486	512	ENSCHIG00000011400		protein_coding
17	341381	8.87047e-07	17	312975	313486	512	ENSCHIG00000011400		protein_coding
17	341413	9.87269e-07	17	312975	313486	512	ENSCHIG00000011400		protein_coding
17	341432	8.02244e-06	17	312975	313486	512	ENSCHIG00000011400		protein_coding
17	341463	8.98224e-06	17	312975	313486	512	ENSCHIG00000011400		protein_coding
17	341489	2.81411e-05	17	312975	313486	512	ENSCHIG00000011400		protein_coding
17	341510	2.68628e-05	17	312975	313486	512	ENSCHIG00000011400		protein_coding
17	341531	1.35322e-05	17	312975	313486	512	ENSCHIG00000011400		protein_coding
17	341550	1.91978e-05	17	312975	313486	512	ENSCHIG00000011400		protein_coding
17	341752	4.35052e-06	17	312975	313486	512	ENSCHIG00000011400		protein_coding
17	341756	6.17945e-06	17	312975	313486	512	ENSCHIG00000011400		protein_coding
17	341758	1.36583e-06	17	312975	313486	512	ENSCHIG00000011400		protein_coding
17	341822	1.94025e-05	17	312975	313486	512	ENSCHIG00000011400		protein_coding
17	341861	8.14193e-06	17	312975	313486	512	ENSCHIG00000011400		protein_coding
17	342459	1.51902e-06	17	312975	313486	512	ENSCHIG00000011400		protein_coding
17	342488	3.4553e-06	17	312975	313486	512	ENSCHIG00000011400		protein_coding
17	342547	2.39971e-05	17	312975	313486	512	ENSCHIG00000011400		protein_coding
17	342703	8.19975e-07	17	312975	313486	512	ENSCHIG00000011400		protein_coding
17	343696	1.7973e-05	17	312975	313486	512	ENSCHIG00000011400		protein_coding
17	344096	4.77748e-07	17	312975	313486	512	ENSCHIG00000011400		protein_coding
17	344108	1.17333e-07	17	312975	313486	512	ENSCHIG00000011400		protein_coding
17	344140	4.8681e-06	17	312975	313486	512	ENSCHIG00000011400		protein_coding
17	344158	2.09764e-07	17	312975	313486	512	ENSCHIG00000011400		protein_coding
17	344164	1.32422e-06	17	312975	313486	512	ENSCHIG00000011400		protein_coding
17	344168	6.70681e-06	17	312975	313486	512	ENSCHIG00000011400		protein_coding
17	344187	4.87937e-06	17	312975	313486	512	ENSCHIG00000011400		protein_coding
17	344195	2.08529e-06	17	312975	313486	512	ENSCHIG00000011400		protein_coding
17	344233	2.32354e-05	17	312975	313486	512	ENSCHIG00000011400		protein_coding
17	344247	8.05955e-06	17	312975	313486	512	ENSCHIG00000011400		protein_coding
17	344250	2.74204e-05	17	312975	313486	512	ENSCHIG00000011400		protein_coding
17	344253	1.9038e-06	17	312975	313486	512	ENSCHIG00000011400		protein_coding
17	344300	1.21283e-07	17	312975	313486	512	ENSCHIG00000011400		protein_coding
17	344303	1.21693e-06	17	312975	313486	512	ENSCHIG00000011400		protein_coding
17	344329	4.19606e-07	17	312975	313486	512	ENSCHIG00000011400		protein_coding
17	345131	1.76618e-05	17	312975	313486	512	ENSCHIG00000011400		protein_coding
17	345141	6.78637e-07	17	312975	313486	512	ENSCHIG00000011400		protein_coding
17	345165	1.31441e-06	17	312975	313486	512	ENSCHIG00000011400		protein_coding
17	345177	3.05192e-06	17	312975	313486	512	ENSCHIG00000011400		protein_coding
17	345204	8.16947e-07	17	312975	313486	512	ENSCHIG00000011400		protein_coding
17	345459	1.14226e-07	17	312975	313486	512	ENSCHIG00000011400		protein_coding
17	345470	3.44751e-05	17	312975	313486	512	ENSCHIG00000011400		protein_coding
17	345509	4.95842e-07	17	312975	313486	512	ENSCHIG00000011400		protein_coding
17	345534	6.2743e-08	17	312975	313486	512	ENSCHIG00000011400		protein_coding
17	345538	8.60635e-07	17	312975	313486	512	ENSCHIG00000011400		protein_coding
17	345619	1.22317e-06	17	312975	313486	512	ENSCHIG00000011400		protein_coding
17	345647	1.41637e-06	17	312975	313486	512	ENSCHIG00000011400		protein_coding
17	345682	3.64256e-06	17	312975	313486	512	ENSCHIG00000011400		protein_coding
17	345749	1.81694e-05	17	312975	313486	512	ENSCHIG00000011400		protein_coding
17	345788	1.76025e-05	17	312975	313486	512	ENSCHIG00000011400		protein_coding
17	345888	2.78491e-05	17	312975	313486	512	ENSCHIG00000011400		protein_coding
17	346105	3.09213e-05	17	312975	313486	512	ENSCHIG00000011400		protein_coding
17	346156	2.49741e-07	17	312975	313486	512	ENSCHIG00000011400		protein_coding
17	346170	2.79174e-07	17	312975	313486	512	ENSCHIG00000011400		protein_coding
17	346205	1.48395e-05	17	312975	313486	512	ENSCHIG00000011400		protein_coding
17	346230	4.07705e-06	17	312975	313486	512	ENSCHIG00000011400		protein_coding
17	346251	1.17521e-05	17	312975	313486	512	ENSCHIG00000011400		protein_coding
17	346282	6.37066e-08	17	312975	313486	512	ENSCHIG00000011400		protein_coding
17	346315	9.70358e-06	17	312975	313486	512	ENSCHIG00000011400		protein_coding
17	346321	3.63068e-07	17	312975	313486	512	ENSCHIG00000011400		protein_coding
17	346368	3.93084e-06	17	312975	313486	512	ENSCHIG00000011400		protein_coding
17	346375	2.72047e-06	17	312975	313486	512	ENSCHIG00000011400		protein_coding
17	346393	1.29817e-05	17	312975	313486	512	ENSCHIG00000011400		protein_coding
17	346633	3.22545e-06	17	312975	313486	512	ENSCHIG00000011400		protein_coding
17	346654	9.38869e-07	17	312975	313486	512	ENSCHIG00000011400		protein_coding
17	346844	1.13926e-06	17	312975	313486	512	ENSCHIG00000011400		protein_coding
17	346848	6.58063e-07	17	312975	313486	512	ENSCHIG00000011400		protein_coding
17	347298	7.17179e-06	17	312975	313486	512	ENSCHIG00000011400		protein_coding
17	347875	5.30799e-06	17	312975	313486	512	ENSCHIG00000011400		protein_coding
17	348851	9.89276e-06	17	312975	313486	512	ENSCHIG00000011400		protein_coding
17	348886	4.82976e-06	17	312975	313486	512	ENSCHIG00000011400		protein_coding
17	348903	2.18315e-05	17	312975	313486	512	ENSCHIG00000011400		protein_coding
17	348929	1.29151e-05	17	312975	313486	512	ENSCHIG00000011400		protein_coding
17	348936	2.1036e-05	17	312975	313486	512	ENSCHIG00000011400		protein_coding
17	348945	1.36166e-06	17	312975	313486	512	ENSCHIG00000011400		protein_coding
17	349983	2.20917e-06	17	312975	313486	512	ENSCHIG00000011400		protein_coding
17	350036	1.00353e-05	17	312975	313486	512	ENSCHIG00000011400		protein_coding
17	350201	3.10425e-05	17	312975	313486	512	ENSCHIG00000011400		protein_coding
17	353421	2.5506e-05	17	312975	313486	512	ENSCHIG00000011400		protein_coding
17	356173	3.76929e-05	17	312975	313486	512	ENSCHIG00000011400		protein_coding
17	356209	2.36513e-06	17	312975	313486	512	ENSCHIG00000011400		protein_coding
17	358982	3.17596e-06	17	312975	313486	512	ENSCHIG00000011400		protein_coding
17	363237	3.80152e-05	17	312975	313486	512	ENSCHIG00000011400		protein_coding
17	365741	6.25354e-06	17	312975	313486	512	ENSCHIG00000011400		protein_coding
17	365754	7.75537e-06	17	312975	313486	512	ENSCHIG00000011400		protein_coding
17	365771	1.25326e-05	17	312975	313486	512	ENSCHIG00000011400		protein_coding
17	365820	1.41257e-07	17	312975	313486	512	ENSCHIG00000011400		protein_coding
17	365826	1.99077e-06	17	312975	313486	512	ENSCHIG00000011400		protein_coding
17	366032	1.54805e-05	17	312975	313486	512	ENSCHIG00000011400		protein_coding
17	366048	2.12996e-06	17	312975	313486	512	ENSCHIG00000011400		protein_coding
17	377439	6.3737e-06	17	312975	313486	512	ENSCHIG00000011400		protein_coding
17	378339	1.56582e-05	17	312975	313486	512	ENSCHIG00000011400		protein_coding
17	378378	1.09334e-07	17	312975	313486	512	ENSCHIG00000011400		protein_coding
17	378379	6.69177e-06	17	312975	313486	512	ENSCHIG00000011400		protein_coding
17	378403	6.06709e-06	17	312975	313486	512	ENSCHIG00000011400		protein_coding
17	499968	7.60323e-06	17	592861	593393	533	ENSCHIG00000011513		protein_coding
17	500026	2.42227e-05	17	592861	593393	533	ENSCHIG00000011513		protein_coding
17	500556	5.11571e-06	17	592861	593393	533	ENSCHIG00000011513		protein_coding
17	500618	7.79775e-06	17	592861	593393	533	ENSCHIG00000011513		protein_coding
17	500634	1.2506e-05	17	592861	593393	533	ENSCHIG00000011513		protein_coding
17	502078	1.63485e-05	17	592861	593393	533	ENSCHIG00000011513		protein_coding
17	502102	2.22675e-05	17	592861	593393	533	ENSCHIG00000011513		protein_coding
17	64388621	3.31081e-05	17	64160462	64306976	146515	ENSCHIG00000011594	SH3D19	protein_coding
17	338112	2.8655e-05	17	434185	434601	417	ENSCHIG00000011805		protein_coding
17	338183	2.39933e-05	17	434185	434601	417	ENSCHIG00000011805		protein_coding
17	338410	3.93426e-06	17	434185	434601	417	ENSCHIG00000011805		protein_coding
17	338422	4.47599e-06	17	434185	434601	417	ENSCHIG00000011805		protein_coding
17	338433	4.76847e-06	17	434185	434601	417	ENSCHIG00000011805		protein_coding
17	338455	5.80618e-06	17	434185	434601	417	ENSCHIG00000011805		protein_coding
17	338477	4.03364e-06	17	434185	434601	417	ENSCHIG00000011805		protein_coding
17	338503	2.04186e-07	17	434185	434601	417	ENSCHIG00000011805		protein_coding
17	338521	2.43874e-06	17	434185	434601	417	ENSCHIG00000011805		protein_coding
17	338556	9.48978e-06	17	434185	434601	417	ENSCHIG00000011805		protein_coding
17	338628	3.91905e-05	17	434185	434601	417	ENSCHIG00000011805		protein_coding
17	338761	4.62216e-06	17	434185	434601	417	ENSCHIG00000011805		protein_coding
17	338804	2.17328e-06	17	434185	434601	417	ENSCHIG00000011805		protein_coding
17	338843	2.14457e-05	17	434185	434601	417	ENSCHIG00000011805		protein_coding
17	338906	1.70171e-05	17	434185	434601	417	ENSCHIG00000011805		protein_coding
[truncated: 1,301 more rows]
