# Supplementary material for: Genetic background of juniper (Juniperus spp.) consumption predicted by fecal near-infrared spectroscopy in divergently selected goats raised in harsh rangeland environments
Source: BMC Genomics. 2024 Jan 24;25:107. doi: 10.1186/s12864-024-10009-7 (PMC10809474; doi:10.1186/s12864-024-10009-7)
Supplement: Supplementary file 4 — Additional file 4. [file 12864_2024_10009_MOESM4_ESM.xlsx]

## Sheet: Angora
CHR	BP	p-value	chr	start_pos	end_pos	width	strand	gene_id	gene_name	gene_biotype
1	51685048	8.14826e-06	1	51526776	51814997	288222	-	ENSCHIG00000005821		lincRNA
1	151893750	1.05848e-05	1	151758578	151856898	98321	-	ENSCHIG00000010899	COL6A5	protein_coding
1	151893761	8.65291e-06	1	151758578	151856898	98321	-	ENSCHIG00000010899	COL6A5	protein_coding
1	51685048	8.14826e-06	1	51775694	51779300	3607	-	ENSCHIG00000011526		protein_coding
1	96361781	4.87478e-07	1	96402446	96511616	109171	+	ENSCHIG00000017415	SLC7A14	protein_coding
1	101205065	8.93083e-06	1	100990036	101152786	162751	+	ENSCHIG00000026772	BCHE	protein_coding
2	75015851	6.83882e-06	2	75050096	75058575	8480	+	ENSCHIG00000000598		lincRNA
2	75015851	6.83882e-06	2	75062669	75203688	141020	+	ENSCHIG00000000606		lincRNA
2	122669694	2.12775e-05	2	122505675	122574146	68472	+	ENSCHIG00000003443	DNAJC10	protein_coding
2	122669694	2.12775e-05	2	122615413	122615519	107	-	ENSCHIG00000003552	U6	snRNA
2	122669694	2.12775e-05	2	122716268	122829283	113016	-	ENSCHIG00000009748	NCKAP1	protein_coding
2	75015851	6.83882e-06	2	74974367	74980350	5984	-	ENSCHIG00000013798	CXCR4	protein_coding
2	122669694	2.12775e-05	2	122618845	122654922	36078	-	ENSCHIG00000021563	FRZB	protein_coding
3	103207762	9.40421e-06	3	103118964	103136679	17716	-	ENSCHIG00000006966		lincRNA
3	44060372	2.46662e-06	3	44096943	44119906	22964	-	ENSCHIG00000010008	DEPDC1	protein_coding
3	44073339	2.85263e-06	3	44096943	44119906	22964	-	ENSCHIG00000010008	DEPDC1	protein_coding
3	63994040	4.39195e-06	3	64043492	64077919	34428	-	ENSCHIG00000010920	SELENOF	protein_coding
3	103207762	9.40421e-06	3	103251388	103254080	2693	-	ENSCHIG00000013424		protein_coding
3	63994040	4.39195e-06	3	63990421	63990633	213	-	ENSCHIG00000018965		protein_coding
3	103207762	9.40421e-06	3	103132447	103135381	2935	+	ENSCHIG00000021789		protein_coding
3	44060372	2.46662e-06	3	44035446	44057801	22356	-	ENSCHIG00000023075	RPE65	protein_coding
3	44073339	2.85263e-06	3	44035446	44057801	22356	-	ENSCHIG00000023075	RPE65	protein_coding
3	63994040	4.39195e-06	3	64078874	64264923	186050	+	ENSCHIG00000026325	HS2ST1	protein_coding
3	63994040	4.39195e-06	3	63924551	63963392	38842	+	ENSCHIG00000026662	SH3GLB1	protein_coding
4	38102903	7.44908e-06	4	38117948	38118054	107	+	ENSCHIG00000003646	U6	snRNA
4	38102918	1.97506e-05	4	38117948	38118054	107	+	ENSCHIG00000003646	U6	snRNA
4	38102903	7.44908e-06	4	38011430	38210912	199483	-	ENSCHIG00000005959	VPS41	protein_coding
4	38102918	1.97506e-05	4	38011430	38210912	199483	-	ENSCHIG00000005959	VPS41	protein_coding
4	101138962	5.26693e-06	4	100776064	101054847	278784	+	ENSCHIG00000009207	THSD7A	protein_coding
4	37211233	6.59305e-06	4	37138397	37140407	2011	-	ENSCHIG00000022010		protein_coding
5	21074673	2.47959e-05	5	21093271	21125399	32129	+	ENSCHIG00000001423		lincRNA
6	85574492	3.27472e-06	6	85555063	85589263	34201	-	ENSCHIG00000002450		protein_coding
6	101711410	8.55433e-06	6	101305715	101674779	369065	-	ENSCHIG00000012374	MAPK10	protein_coding
6	27135800	1.56828e-05	6	27141990	27143746	1757	-	ENSCHIG00000013187		protein_coding
6	27135800	1.56828e-05	6	26872147	27225828	353682	+	ENSCHIG00000014643	STPG2	protein_coding
6	101711410	8.55433e-06	6	101810709	101810983	275	-	ENSCHIG00000018060		protein_coding
6	9691154	2.15591e-05	6	9629906	9635390	5485	-	ENSCHIG00000020267		protein_coding
6	85574492	3.27472e-06	6	85373524	85511445	137922	-	ENSCHIG00000022594		protein_coding
7	93180446	2.27828e-05	7	93173968	93175218	1251	+	ENSCHIG00000009183	ACTL9	protein_coding
7	93180446	2.27828e-05	7	93161432	93162373	942	-	ENSCHIG00000009977	OR2Z1	protein_coding
7	30189285	1.77914e-05	7	30076102	30230732	154631	-	ENSCHIG00000012879	WWC1	protein_coding
7	93180446	2.27828e-05	7	93268775	93304226	35452	+	ENSCHIG00000015009	MYO1F	protein_coding
7	93180446	2.27828e-05	7	93151681	93152969	1289	-	ENSCHIG00000015823		protein_coding
7	93180446	2.27828e-05	7	93112018	93112464	447	-	ENSCHIG00000015838		protein_coding
7	30189285	1.77914e-05	7	30203281	30205656	2376	-	ENSCHIG00000018606		protein_coding
7	93180446	2.27828e-05	7	93126237	93127146	910	-	ENSCHIG00000021737		pseudogene
7	93180446	2.27828e-05	7	93063050	93110783	47734	+	ENSCHIG00000022235		protein_coding
7	93180446	2.27828e-05	7	93248612	93265994	17383	+	ENSCHIG00000025021	ADAMTS10	protein_coding
7	30189285	1.77914e-05	7	30264596	30691808	427213	-	ENSCHIG00000025474	TENM2	protein_coding
8	9206767	7.31957e-06	8	9112553	9125384	12832	+	ENSCHIG00000007806		lincRNA
8	9206767	7.31957e-06	8	9128908	9128978	71	+	ENSCHIG00000009162	MIR124-1	miRNA
8	9206767	7.31957e-06	8	9274537	9457853	183317	+	ENSCHIG00000011751	KIF13B	protein_coding
8	29833550	8.70524e-06	8	29737003	29990995	253993	+	ENSCHIG00000012253	NFIB	protein_coding
8	26902048	1.18309e-05	8	26770586	27126334	355749	-	ENSCHIG00000013033	CNTLN	protein_coding
8	71458386	1.18339e-05	8	71443293	71491563	48271	+	ENSCHIG00000015652	ADAM7	protein_coding
8	71458386	1.18339e-05	8	71387138	71410765	23628	+	ENSCHIG00000015701	ADAMDEC1	protein_coding
8	9206767	7.31957e-06	8	9186994	9187457	464	+	ENSCHIG00000026698		pseudogene
9	37281626	1.81684e-06	9	37221376	37286431	65056	-	ENSCHIG00000002676		lincRNA
9	37281626	1.81684e-06	9	37214971	37216535	1565	+	ENSCHIG00000010915		processed_pseudogene
9	37281626	1.81684e-06	9	37181122	37207149	26028	+	ENSCHIG00000014417	MCHR2	protein_coding
9	2307462	2.52341e-05	9	2137272	2351423	214152	-	ENSCHIG00000019437	FILIP1	protein_coding
10	18973088	1.98245e-06	10	19068269	19242230	173962	-	ENSCHIG00000000519	RGS6	protein_coding
10	18973088	1.98245e-06	10	18889223	18894690	5468	-	ENSCHIG00000000881		lincRNA
10	84744680	2.07337e-05	10	84654159	84668902	14744	-	ENSCHIG00000001063		lincRNA
10	84744680	2.07337e-05	10	84676922	84797382	120461	-	ENSCHIG00000001068		lincRNA
10	84744680	2.07337e-05	10	84699674	84734953	35280	-	ENSCHIG00000001072		lincRNA
10	90934086	2.53135e-05	10	90889314	90894690	5377	+	ENSCHIG00000001107		lincRNA
10	90934086	2.53135e-05	10	90907300	90971560	64261	-	ENSCHIG00000010675	JMY	protein_coding
10	27077854	5.57545e-06	10	27135029	27175958	40930	+	ENSCHIG00000020626	SGPP1	protein_coding
10	27077854	5.57545e-06	10	27060688	27061558	871	-	ENSCHIG00000022808		protein_coding
10	18973088	1.98245e-06	10	18705431	18983281	277851	+	ENSCHIG00000024523	DPF3	protein_coding
10	90934086	2.53135e-05	10	90738507	90871479	132973	+	ENSCHIG00000025789	HOMER1	protein_coding
11	5850768	2.639e-05	11	5836781	5836916	136	+	ENSCHIG00000004545	5S_rRNA	rRNA
11	5850768	2.639e-05	11	5909873	5910268	396	+	ENSCHIG00000007252		protein_coding
11	5850768	2.639e-05	11	5857534	5858624	1091	-	ENSCHIG00000010413		protein_coding
11	58312445	9.03346e-06	11	58220114	58226937	6824	+	ENSCHIG00000016508	LRRTM4	protein_coding
11	5850768	2.639e-05	11	5772148	5902861	130714	+	ENSCHIG00000023402	NPAS2	protein_coding
11	5850768	2.639e-05	11	5908255	6047077	138823	-	ENSCHIG00000023795	TBC1D8	protein_coding
11	5850768	2.639e-05	11	5904042	5908625	4584	+	ENSCHIG00000023850		protein_coding
11	58312445	9.03346e-06	11	58377018	58377608	591	+	ENSCHIG00000025227		protein_coding
12	14964378	3.4224e-06	12	14999841	15011229	11389	-	ENSCHIG00000003216		protein_coding
12	15762917	1.91569e-05	12	15788050	15945853	157804	+	ENSCHIG00000013314		protein_coding
12	16190072	5.83332e-06	12	15989591	16334930	345340	-	ENSCHIG00000014981		protein_coding
12	16190306	2.72214e-05	12	15989591	16334930	345340	-	ENSCHIG00000014981		protein_coding
12	14964378	3.4224e-06	12	14838474	15003980	165507	-	ENSCHIG00000016126		protein_coding
12	14964378	3.4224e-06	12	15048311	15192823	144513	-	ENSCHIG00000016690		protein_coding
13	52888224	2.52631e-05	13	52788170	52799189	11020	+	ENSCHIG00000001274		protein_coding
13	79566740	7.17318e-06	13	79506408	79527076	20669	-	ENSCHIG00000002347		lincRNA
13	79566740	7.17318e-06	13	79561339	79684639	123301	+	ENSCHIG00000002357		lincRNA
13	26244031	1.11217e-05	13	26268540	26268663	124	-	ENSCHIG00000003660		snRNA
13	75276040	9.6469e-06	13	75329928	75330075	148	-	ENSCHIG00000005214		snoRNA
13	75283899	2.38571e-05	13	75329928	75330075	148	-	ENSCHIG00000005214		snoRNA
13	75296159	3.02642e-05	13	75329928	75330075	148	-	ENSCHIG00000005214		snoRNA
13	75296578	2.78731e-05	13	75329928	75330075	148	-	ENSCHIG00000005214		snoRNA
13	75298220	3.8144e-06	13	75329928	75330075	148	-	ENSCHIG00000005214		snoRNA
13	75315268	2.44115e-05	13	75329928	75330075	148	-	ENSCHIG00000005214		snoRNA
13	75318480	3.10686e-05	13	75329928	75330075	148	-	ENSCHIG00000005214		snoRNA
13	75318496	1.03619e-05	13	75329928	75330075	148	-	ENSCHIG00000005214		snoRNA
13	75318526	3.02517e-05	13	75329928	75330075	148	-	ENSCHIG00000005214		snoRNA
13	75320730	8.05109e-06	13	75329928	75330075	148	-	ENSCHIG00000005214		snoRNA
13	3082592	1.82975e-05	13	3055068	3083093	28026	+	ENSCHIG00000006499	ANKEF1	protein_coding
13	26244031	1.11217e-05	13	26149723	26149803	81	-	ENSCHIG00000009331		miRNA
13	52888224	2.52631e-05	13	52920705	52938300	17596	+	ENSCHIG00000010491	GINS1	protein_coding
13	75276040	9.6469e-06	13	75052316	75287086	234771	+	ENSCHIG00000010780	EYA2	protein_coding
13	75283899	2.38571e-05	13	75052316	75287086	234771	+	ENSCHIG00000010780	EYA2	protein_coding
13	75296159	3.02642e-05	13	75052316	75287086	234771	+	ENSCHIG00000010780	EYA2	protein_coding
13	75296578	2.78731e-05	13	75052316	75287086	234771	+	ENSCHIG00000010780	EYA2	protein_coding
13	75298220	3.8144e-06	13	75052316	75287086	234771	+	ENSCHIG00000010780	EYA2	protein_coding
13	75315268	2.44115e-05	13	75052316	75287086	234771	+	ENSCHIG00000010780	EYA2	protein_coding
13	75318480	3.10686e-05	13	75052316	75287086	234771	+	ENSCHIG00000010780	EYA2	protein_coding
13	75318496	1.03619e-05	13	75052316	75287086	234771	+	ENSCHIG00000010780	EYA2	protein_coding
13	75318526	3.02517e-05	13	75052316	75287086	234771	+	ENSCHIG00000010780	EYA2	protein_coding
13	75320730	8.05109e-06	13	75052316	75287086	234771	+	ENSCHIG00000010780	EYA2	protein_coding
13	52888224	2.52631e-05	13	52851622	52867673	16052	+	ENSCHIG00000014141		protein_coding
13	29516118	2.2033e-05	13	29388612	29586086	197475	-	ENSCHIG00000017512	ITGA8	protein_coding
13	52888224	2.52631e-05	13	52971398	52999783	28386	-	ENSCHIG00000018877		protein_coding
13	75276040	9.6469e-06	13	75297851	75410903	113053	-	ENSCHIG00000025440		protein_coding
13	75283899	2.38571e-05	13	75297851	75410903	113053	-	ENSCHIG00000025440		protein_coding
13	75296159	3.02642e-05	13	75297851	75410903	113053	-	ENSCHIG00000025440		protein_coding
13	75296578	2.78731e-05	13	75297851	75410903	113053	-	ENSCHIG00000025440		protein_coding
13	75298220	3.8144e-06	13	75297851	75410903	113053	-	ENSCHIG00000025440		protein_coding
13	75315268	2.44115e-05	13	75297851	75410903	113053	-	ENSCHIG00000025440		protein_coding
13	75318480	3.10686e-05	13	75297851	75410903	113053	-	ENSCHIG00000025440		protein_coding
13	75318496	1.03619e-05	13	75297851	75410903	113053	-	ENSCHIG00000025440		protein_coding
13	75318526	3.02517e-05	13	75297851	75410903	113053	-	ENSCHIG00000025440		protein_coding
13	75320730	8.05109e-06	13	75297851	75410903	113053	-	ENSCHIG00000025440		protein_coding
13	26244031	1.11217e-05	13	26147905	26149980	2076	-	ENSCHIG00000026810	FZD8	protein_coding
14	57155389	2.23347e-05	14	57167939	57177213	9275	+	ENSCHIG00000001372		lincRNA
14	57155389	2.23347e-05	14	57181015	57226871	45857	+	ENSCHIG00000001376		lincRNA
14	57155389	2.23347e-05	14	57251445	57317112	65668	+	ENSCHIG00000015908	NSMAF	protein_coding
14	36338074	1.9022e-05	14	36009994	36448310	438317	-	ENSCHIG00000021598	SAMD12	protein_coding
14	57155389	2.23347e-05	14	56823549	57135897	312349	+	ENSCHIG00000024631	TOX	protein_coding
16	75550277	2.0152e-05	16	75482662	75493680	11019	+	ENSCHIG00000001099		lincRNA
16	75550277	2.0152e-05	16	75638636	75774019	135384	+	ENSCHIG00000014879	NEK7	protein_coding
16	75550277	2.0152e-05	16	75434131	75450652	16522	+	ENSCHIG00000018168	LHX9	protein_coding
17	327506	1.82529e-05	17	263017	264315	1299	-	ENSCHIG00000003453		protein_coding
17	327582	1.3924e-05	17	263017	264315	1299	-	ENSCHIG00000003453		protein_coding
17	329666	1.19801e-05	17	263017	264315	1299	-	ENSCHIG00000003453		protein_coding
17	331819	3.22235e-05	17	263017	264315	1299	-	ENSCHIG00000003453		protein_coding
17	342973	1.34483e-05	17	263017	264315	1299	-	ENSCHIG00000003453		protein_coding
17	346282	1.72864e-06	17	263017	264315	1299	-	ENSCHIG00000003453		protein_coding
17	346308	1.04871e-05	17	263017	264315	1299	-	ENSCHIG00000003453		protein_coding
17	346315	1.42733e-05	17	263017	264315	1299	-	ENSCHIG00000003453		protein_coding
17	346368	7.06547e-06	17	263017	264315	1299	-	ENSCHIG00000003453		protein_coding
17	346375	2.49645e-05	17	263017	264315	1299	-	ENSCHIG00000003453		protein_coding
17	327506	1.82529e-05	17	411686	417298	5613	-	ENSCHIG00000003521		protein_coding
17	327582	1.3924e-05	17	411686	417298	5613	-	ENSCHIG00000003521		protein_coding
17	329666	1.19801e-05	17	411686	417298	5613	-	ENSCHIG00000003521		protein_coding
17	331819	3.22235e-05	17	411686	417298	5613	-	ENSCHIG00000003521		protein_coding
17	342973	1.34483e-05	17	411686	417298	5613	-	ENSCHIG00000003521		protein_coding
17	346282	1.72864e-06	17	411686	417298	5613	-	ENSCHIG00000003521		protein_coding
17	346308	1.04871e-05	17	411686	417298	5613	-	ENSCHIG00000003521		protein_coding
17	346315	1.42733e-05	17	411686	417298	5613	-	ENSCHIG00000003521		protein_coding
17	346368	7.06547e-06	17	411686	417298	5613	-	ENSCHIG00000003521		protein_coding
17	346375	2.49645e-05	17	411686	417298	5613	-	ENSCHIG00000003521		protein_coding
17	327506	1.82529e-05	17	372488	374119	1632	+	ENSCHIG00000004635		processed_pseudogene
17	327582	1.3924e-05	17	372488	374119	1632	+	ENSCHIG00000004635		processed_pseudogene
17	329666	1.19801e-05	17	372488	374119	1632	+	ENSCHIG00000004635		processed_pseudogene
17	331819	3.22235e-05	17	372488	374119	1632	+	ENSCHIG00000004635		processed_pseudogene
17	342973	1.34483e-05	17	372488	374119	1632	+	ENSCHIG00000004635		processed_pseudogene
17	346282	1.72864e-06	17	372488	374119	1632	+	ENSCHIG00000004635		processed_pseudogene
17	346308	1.04871e-05	17	372488	374119	1632	+	ENSCHIG00000004635		processed_pseudogene
17	346315	1.42733e-05	17	372488	374119	1632	+	ENSCHIG00000004635		processed_pseudogene
17	346368	7.06547e-06	17	372488	374119	1632	+	ENSCHIG00000004635		processed_pseudogene
17	346375	2.49645e-05	17	372488	374119	1632	+	ENSCHIG00000004635		processed_pseudogene
17	327506	1.82529e-05	17	309482	309808	327	-	ENSCHIG00000008572		IG_V_gene
17	327582	1.3924e-05	17	309482	309808	327	-	ENSCHIG00000008572		IG_V_gene
17	329666	1.19801e-05	17	309482	309808	327	-	ENSCHIG00000008572		IG_V_gene
17	331819	3.22235e-05	17	309482	309808	327	-	ENSCHIG00000008572		IG_V_gene
17	342973	1.34483e-05	17	309482	309808	327	-	ENSCHIG00000008572		IG_V_gene
17	346282	1.72864e-06	17	309482	309808	327	-	ENSCHIG00000008572		IG_V_gene
17	346308	1.04871e-05	17	309482	309808	327	-	ENSCHIG00000008572		IG_V_gene
17	346315	1.42733e-05	17	309482	309808	327	-	ENSCHIG00000008572		IG_V_gene
17	346368	7.06547e-06	17	309482	309808	327	-	ENSCHIG00000008572		IG_V_gene
17	346375	2.49645e-05	17	309482	309808	327	-	ENSCHIG00000008572		IG_V_gene
17	32608729	2.97552e-05	17	32649693	32650122	430	-	ENSCHIG00000008793		protein_coding
17	32608731	1.93503e-06	17	32649693	32650122	430	-	ENSCHIG00000008793		protein_coding
17	327506	1.82529e-05	17	300710	302218	1509	-	ENSCHIG00000009334		IG_V_gene
17	327582	1.3924e-05	17	300710	302218	1509	-	ENSCHIG00000009334		IG_V_gene
17	329666	1.19801e-05	17	300710	302218	1509	-	ENSCHIG00000009334		IG_V_gene
17	331819	3.22235e-05	17	300710	302218	1509	-	ENSCHIG00000009334		IG_V_gene
17	342973	1.34483e-05	17	300710	302218	1509	-	ENSCHIG00000009334		IG_V_gene
17	346282	1.72864e-06	17	300710	302218	1509	-	ENSCHIG00000009334		IG_V_gene
17	346308	1.04871e-05	17	300710	302218	1509	-	ENSCHIG00000009334		IG_V_gene
17	346315	1.42733e-05	17	300710	302218	1509	-	ENSCHIG00000009334		IG_V_gene
17	346368	7.06547e-06	17	300710	302218	1509	-	ENSCHIG00000009334		IG_V_gene
17	346375	2.49645e-05	17	300710	302218	1509	-	ENSCHIG00000009334		IG_V_gene
17	327506	1.82529e-05	17	312975	313486	512	-	ENSCHIG00000011400		protein_coding
17	327582	1.3924e-05	17	312975	313486	512	-	ENSCHIG00000011400		protein_coding
17	329666	1.19801e-05	17	312975	313486	512	-	ENSCHIG00000011400		protein_coding
17	331819	3.22235e-05	17	312975	313486	512	-	ENSCHIG00000011400		protein_coding
17	342973	1.34483e-05	17	312975	313486	512	-	ENSCHIG00000011400		protein_coding
17	346282	1.72864e-06	17	312975	313486	512	-	ENSCHIG00000011400		protein_coding
17	346308	1.04871e-05	17	312975	313486	512	-	ENSCHIG00000011400		protein_coding
17	346315	1.42733e-05	17	312975	313486	512	-	ENSCHIG00000011400		protein_coding
17	346368	7.06547e-06	17	312975	313486	512	-	ENSCHIG00000011400		protein_coding
17	346375	2.49645e-05	17	312975	313486	512	-	ENSCHIG00000011400		protein_coding
17	342973	1.34483e-05	17	434185	434601	417	-	ENSCHIG00000011805		protein_coding
17	346282	1.72864e-06	17	434185	434601	417	-	ENSCHIG00000011805		protein_coding
17	346308	1.04871e-05	17	434185	434601	417	-	ENSCHIG00000011805		protein_coding
17	346315	1.42733e-05	17	434185	434601	417	-	ENSCHIG00000011805		protein_coding
17	346368	7.06547e-06	17	434185	434601	417	-	ENSCHIG00000011805		protein_coding
17	346375	2.49645e-05	17	434185	434601	417	-	ENSCHIG00000011805		protein_coding
17	327506	1.82529e-05	17	239776	243376	3601	-	ENSCHIG00000017461		IG_V_gene
17	327582	1.3924e-05	17	239776	243376	3601	-	ENSCHIG00000017461		IG_V_gene
17	329666	1.19801e-05	17	239776	243376	3601	-	ENSCHIG00000017461		IG_V_gene
17	331819	3.22235e-05	17	239776	243376	3601	-	ENSCHIG00000017461		IG_V_gene
17	342973	1.34483e-05	17	239776	243376	3601	-	ENSCHIG00000017461		IG_V_gene
17	327506	1.82529e-05	17	286891	287510	620	-	ENSCHIG00000017632		protein_coding
17	327582	1.3924e-05	17	286891	287510	620	-	ENSCHIG00000017632		protein_coding
17	329666	1.19801e-05	17	286891	287510	620	-	ENSCHIG00000017632		protein_coding
17	331819	3.22235e-05	17	286891	287510	620	-	ENSCHIG00000017632		protein_coding
17	342973	1.34483e-05	17	286891	287510	620	-	ENSCHIG00000017632		protein_coding
17	346282	1.72864e-06	17	286891	287510	620	-	ENSCHIG00000017632		protein_coding
17	346308	1.04871e-05	17	286891	287510	620	-	ENSCHIG00000017632		protein_coding
17	346315	1.42733e-05	17	286891	287510	620	-	ENSCHIG00000017632		protein_coding
17	346368	7.06547e-06	17	286891	287510	620	-	ENSCHIG00000017632		protein_coding
17	346375	2.49645e-05	17	286891	287510	620	-	ENSCHIG00000017632		protein_coding
17	327506	1.82529e-05	17	254539	255346	808	-	ENSCHIG00000020716		IG_V_gene
17	327582	1.3924e-05	17	254539	255346	808	-	ENSCHIG00000020716		IG_V_gene
17	329666	1.19801e-05	17	254539	255346	808	-	ENSCHIG00000020716		IG_V_gene
17	331819	3.22235e-05	17	254539	255346	808	-	ENSCHIG00000020716		IG_V_gene
17	342973	1.34483e-05	17	254539	255346	808	-	ENSCHIG00000020716		IG_V_gene
17	346282	1.72864e-06	17	254539	255346	808	-	ENSCHIG00000020716		IG_V_gene
17	346308	1.04871e-05	17	254539	255346	808	-	ENSCHIG00000020716		IG_V_gene
17	346315	1.42733e-05	17	254539	255346	808	-	ENSCHIG00000020716		IG_V_gene
17	346368	7.06547e-06	17	254539	255346	808	-	ENSCHIG00000020716		IG_V_gene
17	346375	2.49645e-05	17	254539	255346	808	-	ENSCHIG00000020716		IG_V_gene
17	327506	1.82529e-05	17	229933	230614	682	-	ENSCHIG00000023467		protein_coding
17	327582	1.3924e-05	17	229933	230614	682	-	ENSCHIG00000023467		protein_coding
17	329666	1.19801e-05	17	229933	230614	682	-	ENSCHIG00000023467		protein_coding
17	327506	1.82529e-05	17	247460	253345	5886	-	ENSCHIG00000024061		protein_coding
17	327582	1.3924e-05	17	247460	253345	5886	-	ENSCHIG00000024061		protein_coding
17	329666	1.19801e-05	17	247460	253345	5886	-	ENSCHIG00000024061		protein_coding
17	331819	3.22235e-05	17	247460	253345	5886	-	ENSCHIG00000024061		protein_coding
17	342973	1.34483e-05	17	247460	253345	5886	-	ENSCHIG00000024061		protein_coding
17	346282	1.72864e-06	17	247460	253345	5886	-	ENSCHIG00000024061		protein_coding
17	346308	1.04871e-05	17	247460	253345	5886	-	ENSCHIG00000024061		protein_coding
17	346315	1.42733e-05	17	247460	253345	5886	-	ENSCHIG00000024061		protein_coding
17	346368	7.06547e-06	17	247460	253345	5886	-	ENSCHIG00000024061		protein_coding
17	346375	2.49645e-05	17	247460	253345	5886	-	ENSCHIG00000024061		protein_coding
17	327506	1.82529e-05	17	339152	344380	5229	+	ENSCHIG00000025831		protein_coding
17	327582	1.3924e-05	17	339152	344380	5229	+	ENSCHIG00000025831		protein_coding
17	329666	1.19801e-05	17	339152	344380	5229	+	ENSCHIG00000025831		protein_coding
17	331819	3.22235e-05	17	339152	344380	5229	+	ENSCHIG00000025831		protein_coding
17	342973	1.34483e-05	17	339152	344380	5229	+	ENSCHIG00000025831		protein_coding
17	346282	1.72864e-06	17	339152	344380	5229	+	ENSCHIG00000025831		protein_coding
17	346308	1.04871e-05	17	339152	344380	5229	+	ENSCHIG00000025831		protein_coding
17	346315	1.42733e-05	17	339152	344380	5229	+	ENSCHIG00000025831		protein_coding
17	346368	7.06547e-06	17	339152	344380	5229	+	ENSCHIG00000025831		protein_coding
17	346375	2.49645e-05	17	339152	344380	5229	+	ENSCHIG00000025831		protein_coding
18	87277	8.92017e-06	18	184791	184895	105	+	ENSCHIG00000003002	U6	snRNA
18	38149460	1.61643e-05	18	38113266	38113352	87	-	ENSCHIG00000003312	U6	snRNA
18	87277	8.92017e-06	18	121502	177244	55743	+	ENSCHIG00000007307	GPLD1	protein_coding
18	38149460	1.61643e-05	18	38226919	38227020	102	+	ENSCHIG00000009058	MIR140	miRNA
18	87277	8.92017e-06	18	123	7974	7852	+	ENSCHIG00000015294		protein_coding
18	38149460	1.61643e-05	18	38243191	38254742	11552	-	ENSCHIG00000018478	PSMD7	protein_coding
18	87277	8.92017e-06	18	11800	82081	70282	+	ENSCHIG00000019470	KIAA0319	protein_coding
18	87277	8.92017e-06	18	91874	114472	22599	-	ENSCHIG00000020541	ALDH5A1	protein_coding
18	38149460	1.61643e-05	18	38109240	38233968	124729	+	ENSCHIG00000023879	WWP2	protein_coding
18	87277	8.92017e-06	18	176065	210555	34491	-	ENSCHIG00000024997	MRS2	protein_coding
18	38149460	1.61643e-05	18	38049290	38061693	12404	-	ENSCHIG00000025722	NQO1	protein_coding
18	38149460	1.61643e-05	18	38076823	38086719	9897	-	ENSCHIG00000027022	NOB1	protein_coding
20	66420118	6.14641e-06	20	66410792	66427459	16668	-	ENSCHIG00000017328	TENT4A	protein_coding
20	39844892	1.56641e-05	20	39833318	40225505	392188	+	ENSCHIG00000020502	ADAMTS12	protein_coding
20	39844892	1.56641e-05	20	39750397	39785550	35154	+	ENSCHIG00000020709	SLC45A2	protein_coding
20	39844892	1.56641e-05	20	39792758	39797188	4431	-	ENSCHIG00000024695		protein_coding
23	10707580	2.27222e-05	23	10643625	10837521	193897	-	ENSCHIG00000008522	KIF13A	protein_coding
23	10707709	3.93285e-06	23	10643625	10837521	193897	-	ENSCHIG00000008522	KIF13A	protein_coding
23	10707580	2.27222e-05	23	10550733	10616124	65392	-	ENSCHIG00000023764	NUP153	protein_coding
23	10707709	3.93285e-06	23	10550733	10616124	65392	-	ENSCHIG00000023764	NUP153	protein_coding
24	50572212	4.1587e-05	24	50624229	50666611	42383	+	ENSCHIG00000001144	ME2	protein_coding
24	48264098	3.99931e-05	24	47893784	48199780	305997	-	ENSCHIG00000001635	ZBTB7C	protein_coding
24	48264098	3.99931e-05	24	48357002	48402648	45647	-	ENSCHIG00000002768		lincRNA
24	48264098	3.99931e-05	24	48291123	48291229	107	-	ENSCHIG00000004266	U6	snRNA
24	48264098	3.99931e-05	24	48232728	48232833	106	-	ENSCHIG00000006558	U6	snRNA
24	50572212	4.1587e-05	24	50426357	50488036	61680	+	ENSCHIG00000013396	MAPK4	protein_coding
24	22577914	4.29892e-05	24	22440756	22673329	232574	-	ENSCHIG00000013831	DTNA	protein_coding
24	50572212	4.1587e-05	24	50528611	50553232	24622	-	ENSCHIG00000016460		protein_coding
24	22577914	4.29892e-05	24	22565307	22565992	686	+	ENSCHIG00000021743		protein_coding
26	21487641	4.9953e-05	26	21512826	21565964	53139	+	ENSCHIG00000013554	XPNPEP1	protein_coding
26	21487641	4.9953e-05	26	21288888	21420809	131922	-	ENSCHIG00000020008	ADD3	protein_coding
27	8551436	2.06033e-05	27	8539523	8540175	653	+	ENSCHIG00000000115		protein_coding
27	8551436	2.06033e-05	27	8543343	8567074	23732	+	ENSCHIG00000000147	PLAT	protein_coding
27	8551436	2.06033e-05	27	8572978	8588370	15393	-	ENSCHIG00000000394	AP3M2	protein_coding
27	11388529	1.87865e-05	27	11269673	11462628	192956	-	ENSCHIG00000001217	ADAM32	protein_coding
27	26324815	4.41843e-05	27	26381718	26381796	79	-	ENSCHIG00000004537		snoRNA
27	12903911	4.77882e-05	27	12987775	13069105	81331	+	ENSCHIG00000004659		lincRNA
27	26324815	4.41843e-05	27	26324603	26353252	28650	-	ENSCHIG00000009558	ASAH1	protein_coding
27	26324815	4.41843e-05	27	26375993	26390421	14429	-	ENSCHIG00000011585		protein_coding
27	8551436	2.06033e-05	27	8437169	8492819	55651	-	ENSCHIG00000014206	IKBKB	protein_coding
27	11388529	1.87865e-05	27	11353480	11353764	285	+	ENSCHIG00000016773		protein_coding
27	26324815	4.41843e-05	27	26219922	26305967	86046	+	ENSCHIG00000018661	PCM1	protein_coding
27	1600066	5.31973e-05	27	1193082	1571664	378583	-	ENSCHIG00000019119	ZNF385D	protein_coding
27	11388529	1.87865e-05	27	11478031	11572843	94813	-	ENSCHIG00000019633	ADAM9	protein_coding
28	41639858	3.30396e-05	28	41726286	41758450	32165	+	ENSCHIG00000000486	C1orf198	protein_coding
28	41639858	3.30396e-05	28	41585054	41603050	17997	-	ENSCHIG00000000506	ARV1	protein_coding
28	6687377	3.97359e-05	28	6623469	6799881	176413	+	ENSCHIG00000001195		lincRNA
28	38621605	3.06159e-05	28	38710931	38731597	20667	+	ENSCHIG00000001325		lincRNA
28	42922258	2.81697e-05	28	42891476	42891595	120	-	ENSCHIG00000006408	5S_rRNA	rRNA
28	41639858	3.30396e-05	28	41544044	41564018	19975	+	ENSCHIG00000009000	FAM89A	protein_coding
28	41639858	3.30396e-05	28	41540377	41540883	507	+	ENSCHIG00000010570		protein_coding
28	42922258	2.81697e-05	28	42903974	42989064	85091	-	ENSCHIG00000010696	GALNT2	protein_coding
28	41639858	3.30396e-05	28	41603332	41683849	80518	+	ENSCHIG00000010875	TTC13	protein_coding
28	42922258	2.81697e-05	28	42776473	42872625	96153	+	ENSCHIG00000011162	PGBD5	protein_coding
28	22717108	4.54687e-05	28	22400015	23282286	882272	+	ENSCHIG00000016083		protein_coding
29	49403439	3.04516e-05	29	49399452	49401958	2507	+	ENSCHIG00000002447		lincRNA
29	49403439	3.04516e-05	29	49340169	49366564	26396	+	ENSCHIG00000007275	NADSYN1	protein_coding
29	36331401	4.63224e-05	29	36375575	36391493	15919	+	ENSCHIG00000009317		protein_coding
29	36331401	4.63224e-05	29	36273532	36273921	390	+	ENSCHIG00000012812		processed_pseudogene
29	36331401	4.63224e-05	29	36329167	36351570	22404	+	ENSCHIG00000012875		protein_coding
29	36331401	4.63224e-05	29	36425468	36426688	1221	-	ENSCHIG00000013004	PTGDR2	protein_coding
29	36331401	4.63224e-05	29	36415723	36423328	7606	+	ENSCHIG00000014465	CCDC86	protein_coding
29	49403439	3.04516e-05	29	49318367	49333618	15252	-	ENSCHIG00000014907	DHCR7	protein_coding
29	49610174	4.80712e-05	29	49568207	49586121	17915	+	ENSCHIG00000016294		protein_coding
29	49610174	4.80712e-05	29	49668548	49700847	32300	+	ENSCHIG00000016820	NAP1L4	protein_coding
29	36331401	4.63224e-05	29	36292965	36312544	19580	+	ENSCHIG00000022843	MS4A8	protein_coding
29	49610174	4.80712e-05	29	49603183	49640436	37254	+	ENSCHIG00000023289		protein_coding
29	49403439	3.04516e-05	29	49484233	49555022	70790	+	ENSCHIG00000024291	OSBPL5	protein_coding
29	49610174	4.80712e-05	29	49484233	49555022	70790	+	ENSCHIG00000024291	OSBPL5	protein_coding
29	36331401	4.63224e-05	29	36355331	36367188	11858	+	ENSCHIG00000025121	MS4A15	protein_coding
